# Supplementary material for: Py2T Murine Breast Cancer Cells, a Versatile Model of TGFβ-Induced EMT In Vitro and In Vivo
Source: PLoS One. 2012 Nov 7;7(11):e48651. doi: 10.1371/journal.pone.0048651 (PMC3492491; doi:10.1371/journal.pone.0048651)
Supplement: Table S1 — List of genes that are significantly differentially expressed by at least 2 fold between Py2T cells (Py2T) and Py2T cells treated with TGFβ for 20 days (Py2T LT). Data is derived from two independent experiments. (XLS) [file pone.0048651.s011.xls]

## Sheet: Sheet1
RefSeqannot	Chr	EntrezID	Unigene	Symbol	Name	logFC	Fold change	AveExpr	t	P.Value	adj.P.Val	B
NM_009865_at	15	320873	c(\Mm.117794\", \"Mm.446240\")"	Cdh10	cadherin 10	5.54652	46.7378	7.77812	32.2603	3.94e-07	0.000101112	7.6895
NM_010875_at	9	17967	c(\Mm.439182\", \"Mm.4974\")"	Ncam1	neural cell adhesion molecule 1	5.28571	39.0083	8.94708	63.7909	1.2e-08	5.67e-05	10.499
NM_021509_at	10	59012	Mm.285934	Moxd1	monooxygenase, DBH-like 1	4.96982	31.3375	8.73573	48.3165	4.98e-08	5.67e-05	9.50263
NM_001113379_at	7	434215	Mm.323057	Lrrc32	leucine rich repeat containing 32	4.82869	28.4171	8.30768	45.2082	7.01e-08	5.86e-05	9.23146
NM_009364_at	6	21789	Mm.25612	Tfpi2	tissue factor pathway inhibitor 2	4.6736	25.5207	8.74242	16.5968	1.16e-05	0.000663523	4.11978
NM_011670_at	5	22223	Mm.29807	Uchl1	ubiquitin carboxy-terminal hydrolase L1	4.67238	25.4991	8.32152	29.7571	5.96e-07	0.000127542	7.28571
NM_001146268_at	18	18596	Mm.4146	Pdgfrb	platelet derived growth factor receptor, beta polypeptide	4.46119	22.0268	8.84845	33.8715	3.07e-07	9.4e-05	7.92741
NM_021436_at	4	230157	Mm.422686	Tmeff1	transmembrane protein with EGF-like and two follistatin-like domains 1	4.45581	21.9449	8.20173	20.7584	3.74e-06	0.000323544	5.37166
XM_001479188_at	6	100047937	NA	LOC100047937	10-formyltetrahydrofolate dehydrogenase-like	4.39321	21.0131	8.27161	38.1456	1.67e-07	7.59e-05	8.48733
NM_007557_at	2	12162	Mm.595	Bmp7	bone morphogenetic protein 7	4.37245	20.7129	9.18672	23.3904	2.04e-06	0.000233752	6.02324
NM_054044_at	8	78560	Mm.87046	Gpr124	G protein-coupled receptor 124	4.21332	18.5497	8.64928	25.0155	1.45e-06	0.000193233	6.38323
NM_001159518_at	5	29817	Mm.233470	Igfbp7	insulin-like growth factor binding protein 7	4.1306	17.516	10.4498	43.3627	8.67e-08	6.13e-05	9.05551
NM_001080780_at	6	19713	Mm.57199	Ret	ret proto-oncogene	4.12594	17.4595	8.44666	24.9423	1.47e-06	0.000194318	6.36764
NM_018763_at	9	54371	Mm.212446	Chst2	carbohydrate sulfotransferase 2	4.0875	17.0004	8.54755	18.8295	6.14e-06	0.000433153	4.83004
NM_027406_at	6	107747	Mm.30035	Aldh1l1	aldehyde dehydrogenase 1 family, member L1	4.07333	16.8343	8.12921	28.6061	7.29e-07	0.000140217	7.08452
NM_016780_at	11	16416	Mm.87150	Itgb3	integrin beta 3	3.92769	15.2178	8.44308	29.2231	6.54e-07	0.000131043	7.19367
NM_009985_at	19	13041	Mm.113590	Ctsw	cathepsin W	3.74151	13.3754	9.55047	26.4368	1.09e-06	0.000171813	6.67519
NM_145933_at	16	20440	Mm.149029	St6gal1	beta galactoside alpha 2,6 sialyltransferase 1	3.73384	13.3045	8.35475	33.4197	3.29e-07	9.49e-05	7.86231
NM_031161_at	9	12424	Mm.2619	Cck	cholecystokinin	3.67638	12.785	8.28146	19.2299	5.52e-06	0.000408662	4.94749
NM_008350_at	7	16156	Mm.35814	Il11	interleukin 11	3.6506	12.5586	7.95928	14.0724	2.67e-05	0.0011118	3.18058
NM_010703_at	3	16842	Mm.255219	Lef1	lymphoid enhancer binding factor 1	3.61887	12.2853	7.93417	44.5463	7.56e-08	6.13e-05	9.16971
NM_181390_at	14	66175	Mm.220895	Mustn1	musculoskeletal, embryonic nuclear protein 1	3.56153	11.8066	9.66676	14.6966	2.15e-05	0.000976414	3.42846
NM_007666_at	15	12563	Mm.57048	Cdh6	cadherin 6	3.52476	11.5096	8.46142	15.5565	1.61e-05	0.000822836	3.75243
NM_153098_at	9	235505	Mm.32955	Cd109	CD109 antigen	3.45636	10.9766	9.0594	27.8191	8.41e-07	0.000151461	6.94077
NM_001039181_at	15	18162	Mm.25259	Npr3	natriuretic peptide receptor 3	3.43726	10.8322	9.19157	37.8238	1.75e-07	7.59e-05	8.44842
NM_001142916_at	9	26432	Mm.79983	Plod2	procollagen lysine, 2-oxoglutarate 5-dioxygenase 2	3.40092	10.5628	8.44463	28.5582	7.36e-07	0.000140474	7.07591
NM_001173477_at	1	11790	Mm.275397	Speg	SPEG complex locus	3.35062	10.2008	8.58302	22.1719	2.68e-06	0.000264737	5.73295
NM_021439_at	10	58250	Mm.360747	Chst11	carbohydrate sulfotransferase 11	3.34687	10.1744	9.01103	33.3642	3.32e-07	9.49e-05	7.85423
NM_007542_at	X	12111	Mm.2608	Bgn	biglycan	3.34573	10.1664	7.23393	20.6695	3.82e-06	0.000328489	5.34796
NM_007786_at	5	12994	Mm.296303	Csn3	casein kappa	3.34051	10.1297	8.83749	9.50199	0.00018826	0.00397343	0.934811
NM_018827_at	8	12931	Mm.335584	Crlf1	cytokine receptor-like factor 1	3.24877	9.50556	8.18456	23.2284	2.11e-06	0.000238331	5.98572
NM_008607_at	9	17386	Mm.5022	Mmp13	matrix metallopeptidase 13	3.23274	9.40049	9.50226	31.1354	4.73e-07	0.000112146	7.51348
NM_013531_at	3	14696	Mm.139192	Gnb4	guanine nucleotide binding protein (G protein), beta 4	3.19856	9.18041	7.25835	31.6957	4.32e-07	0.000105899	7.60222
NM_011520_at	4	20970	Mm.206536	Sdc3	syndecan 3	3.17479	9.03043	8.60029	16.3116	1.27e-05	0.000699068	4.02158
NM_008985_at	1	19275	Mm.2902	Ptprn	protein tyrosine phosphatase, receptor type, N	3.15609	8.91409	8.02431	16.1781	1.32e-05	0.000710836	3.97497
NM_026376_at	6	67784	Mm.3085	Plxnd1	plexin D1	3.13594	8.79046	8.44561	32.136	4.02e-07	0.000102208	7.67046
NM_013655_at	6	20315	Mm.303231	Cxcl12	chemokine (C-X-C motif) ligand 12	3.10796	8.62163	9.21783	15.2034	1.81e-05	0.000884166	3.62174
NM_016861_at	19	54132	Mm.5567	Pdlim1	PDZ and LIM domain 1 (elfin)	3.0801	8.45673	8.99632	18.7491	6.28e-06	0.000436509	4.80613
NM_001172126_at	9	207181	Mm.326411	Rbms3	RNA binding motif, single stranded interacting protein	3.07626	8.43427	7.16905	15.9487	1.42e-05	0.000751241	3.89393
NM_008555_at	16	17174	Mm.1213	Masp1	mannan-binding lectin serine peptidase 1	3.06571	8.3728	6.87408	31.0515	4.8e-07	0.000112764	7.50001
NM_019971_at	3	54635	Mm.331089	Pdgfc	platelet-derived growth factor, C polypeptide	3.06196	8.35105	9.65223	29.6913	6.03e-07	0.00012803	7.2745
NM_001177775_at	10	667281	Mm.484254	H60b	histocompatibility 60b	3.01871	8.10441	6.98088	13.5253	3.26e-05	0.00123317	2.95378
NM_015753_at	2	24136	Mm.440702	Zeb2	zinc finger E-box binding homeobox 2	3.01724	8.0962	8.40016	20.8613	3.65e-06	0.00031842	5.39889
NM_010279_at	19	14585	Mm.88367	Gfra1	glial cell line derived neurotrophic factor family receptor alpha 1	2.97452	7.85994	8.71564	40.5056	1.23e-07	7.45e-05	8.75833
NM_025331_at	6	66066	Mm.25547	Gng11	guanine nucleotide binding protein (G protein), gamma 11	2.96407	7.80321	6.80828	15.1985	1.81e-05	0.000884166	3.6199
NM_001177372_at	13	56320	Mm.19016	Dbn1	drebrin 1	2.95274	7.74219	9.25408	18.0136	7.69e-06	0.000499325	4.5818
NM_001109988_at	18	27528	Mm.407415	D0H4S114	DNA segment, human D4S114	2.94468	7.69903	9.2723	20.1926	4.31e-06	0.000347031	5.21894
NM_001163608_at	11	72324	c(\Mm.39617\", \"Mm.482750\")"	Plxdc1	plexin domain containing 1	2.9364	7.65498	7.70419	22.5696	2.44e-06	0.000251049	5.82975
NM_007730_at	9	12816	Mm.3819	Col12a1	collagen, type XII, alpha 1	2.92222	7.58012	7.83472	30.4833	5.27e-07	0.00012043	7.40744
NM_027450_at	4	384009	Mm.22213	Glipr2	GLI pathogenesis-related 2	2.89827	7.4553	8.43623	16.7127	1.12e-05	0.00064838	4.15915
NM_001143849_at	7	207728	Mm.247564	Pde2a	phosphodiesterase 2A, cGMP-stimulated	2.89059	7.41576	8.24297	28.4343	7.52e-07	0.000141728	7.05358
NM_183221_at	3	329628	Mm.316210	Fat4	FAT tumor suppressor homolog 4 (Drosophila)	2.88802	7.40254	8.52685	23.2017	2.12e-06	0.000238787	5.97948
NM_172845_at	1	240913	Mm.23156	Adamts4	a disintegrin-like and metallopeptidase (reprolysin type) with thrombospondin type 1 motif, 4	2.8566	7.24305	7.92196	31.7708	4.27e-07	0.000105534	7.61395
NM_009524_at	14	22418	Mm.287544	Wnt5a	wingless-related MMTV integration site 5A	2.85501	7.23509	7.04256	39.156	1.46e-07	7.59e-05	8.60638
NM_001111058_at	7	12489	Mm.140157	Cd33	CD33 antigen	2.8336	7.1285	7.60373	12.2224	5.42e-05	0.00173357	2.37354
NM_011350_at	6	20355	Mm.270543	Sema4f	sema domain, immunoglobulin domain (Ig), TM domain, and short cytoplasmic domain	2.81503	7.03733	7.67021	24.8292	1.5e-06	0.000196539	6.34343
NM_008216_at	15	15117	Mm.5148	Has2	hyaluronan synthase 2	2.81051	7.0153	11.1503	37.8162	1.75e-07	7.59e-05	8.4475
NM_001013411_at	10	432450	Mm.49665	Nkain2	Na+/K+ transporting ATPase interacting 2	2.78268	6.88128	7.76967	11.6532	6.87e-05	0.00204443	2.10029
NM_011352_at	9	20361	Mm.335187	Sema7a	sema domain, immunoglobulin domain (Ig), and GPI membrane anchor, (semaphorin) 7A	2.74226	6.69116	9.98206	14.3693	2.41e-05	0.0010483	3.29989
NM_021332_at	17	14652	Mm.390969	Glp1r	glucagon-like peptide 1 receptor	2.73937	6.67777	6.87644	14.0731	2.67e-05	0.0011118	3.18087
NM_026003_at	19	67155	Mm.313303	Smarca2	SWI/SNF related, matrix associated, actin dependent regulator of chromatin, subfamily a, member 2	2.73643	6.66421	7.61751	14.3661	2.41e-05	0.0010483	3.29862
NM_175750_at	6	243743	Mm.444029	Plxna4	plexin A4	2.69758	6.48711	7.87997	22.6292	2.41e-06	0.000251049	5.84408
NM_011711_at	15	22379	Mm.29043	Fmnl3	formin-like 3	2.66064	6.32316	9.05421	31.9961	4.11e-07	0.000103589	7.64893
NM_009969_at	11	12981	Mm.4922	Csf2	colony stimulating factor 2 (granulocyte-macrophage)	2.64009	6.2337	7.79729	14.6934	2.15e-05	0.000976414	3.42719
NM_011957_at	2	26427	Mm.10353	Creb3l1	cAMP responsive element binding protein 3-like 1	2.59302	6.03358	7.65447	15.4687	1.66e-05	0.000839149	3.72023
NM_001111060_at	2	12509	Mm.247265	Cd59a	CD59a antigen	2.5888	6.01598	7.13244	12.3798	5.08e-05	0.00167664	2.4469
NM_028030_at	9	71973	Mm.29148	Rbpms2	RNA binding protein with multiple splicing 2	2.58685	6.00785	9.13877	28.2972	7.71e-07	0.000143371	7.02872
NM_013586_at	6	16950	Mm.380433	Loxl3	lysyl oxidase-like 3	2.58192	5.98735	8.51481	25.8303	1.23e-06	0.000176033	6.55306
NM_009982_at	7	13032	Mm.322945	Ctsc	cathepsin C	2.57724	5.96798	6.56977	25.9134	1.21e-06	0.000176033	6.57001
NM_008663_at	7	17921	Mm.1403	Myo7a	myosin VIIA	2.56934	5.93539	8.96197	14.7872	2.08e-05	0.0009563	3.4635
NM_001136086_at	18	22240	c(\Mm.428551\", \"Mm.8180\")"	Dpysl3	dihydropyrimidinase-like 3	2.56097	5.90105	7.17179	27.5784	8.79e-07	0.000151881	6.89575
NM_007400_at	7	11489	Mm.439714	Adam12	a disintegrin and metallopeptidase domain 12 (meltrin alpha)	2.55742	5.88655	9.31039	12.9037	4.13e-05	0.0014602	2.68436
NM_001145974_at	9	83603	Mm.83949	Elovl4	elongation of very long chain fatty acids (FEN1/Elo2, SUR4/Elo3, yeast)-like 4	2.53612	5.80028	8.55864	22.5814	2.44e-06	0.000251049	5.8326
NM_001164518_at	7	210094	Mm.228087	Iglon5	IgLON family member 5	2.53486	5.79522	8.33036	32.8086	3.62e-07	9.67e-05	7.77228
NM_023386_at	16	67775	Mm.475107	Rtp4	receptor transporter protein 4	2.52319	5.74851	6.81545	18.7731	6.23e-06	0.000434747	4.81329
NM_001114332_at	10	72472	Mm.186778	Slc16a10	solute carrier family 16 (monocarboxylic acid transporters), member 10	2.51249	5.70606	8.07936	28.6754	7.2e-07	0.000139435	7.09694
NM_007897_at	11	13591	c(\Mm.439662\", \"Mm.440346\")"	Ebf1	early B-cell factor 1	2.49626	5.64222	9.25137	33.6951	3.16e-07	9.49e-05	7.90214
NM_001083120_at	1	13800	c(\Mm.389224\", \"Mm.87759\")"	Enah	enabled homolog (Drosophila)	2.49336	5.63086	7.2521	35.2554	2.5e-07	8.2e-05	8.1194
NM_001081020_at	13	108154	Mm.208125	Adamts6	a disintegrin-like and metallopeptidase (reprolysin type) with thrombospondin type 1 motif, 6	2.49281	5.62875	8.62682	19.0707	5.76e-06	0.000416315	4.90114
NM_013458_at	6	11519	Mm.104155	Add2	adducin 2 (beta)	2.48831	5.61119	8.54862	28.8584	6.97e-07	0.0001359	7.12953
NM_001038607_at	1	16510	Mm.4489	Kcnh1	potassium voltage-gated channel, subfamily H (eag-related), member 1	2.48066	5.58153	7.09656	30.6642	5.11e-07	0.000119253	7.43716
NM_172900_at	7	243958	Mm.24444	Siglecg	sialic acid binding Ig-like lectin G	2.48058	5.58123	8.43046	20.0023	4.52e-06	0.000359058	5.16646
NM_177387_at	10	338362	Mm.41163	Ust	uronyl-2-sulfotransferase	2.46277	5.51272	9.30867	18.5291	6.66e-06	0.000450997	4.74008
NM_011725_at	X	22441	c(\Mm.379041\", \"Mm.442231\")"	Xlr	X-linked lymphocyte-regulated complex	2.46172	5.50874	6.15867	36.6428	2.06e-07	8.12e-05	8.30132
NM_009808_at	9	12364	Mm.42163	Casp12	caspase 12	2.46135	5.50732	8.20284	9.69786	0.000170336	0.00369377	1.05084
NM_025998_at	4	67149	c(\Mm.423029\", \"Mm.482985\")"	Nkain1	Na+/K+ transporting ATPase interacting 1	2.45649	5.48878	9.85237	30.4835	5.27e-07	0.00012043	7.40748
XM_001479889_at	2	100048267	NA	LOC100048267	CD59A glycoprotein-like	2.45337	5.47695	8.01404	12.4255	4.99e-05	0.00166672	2.46799
NR_029465_at	9	100036537	Mm.437541	Gm11149	predicted gene 11149	2.42747	5.37949	6.50164	22.6857	2.38e-06	0.000251049	5.85763
NM_031380_at	10	83554	c(\Mm.251710\", \"Mm.485403\")"	Fstl3	follistatin-like 3	2.40922	5.31186	9.56802	11.0857	8.8e-05	0.00240834	1.8144
NM_011267_at	1	19734	Mm.181709	Rgs16	regulator of G-protein signaling 16	2.39554	5.26173	11.2355	16.7144	1.12e-05	0.00064838	4.15973
NM_133237_at	18	494504	Mm.391102	Apcdd1	adenomatosis polyposis coli down-regulated 1	2.39032	5.24275	8.01754	22.9125	2.26e-06	0.00024674	5.9116
NM_011607_at	4	21923	c(\Mm.454219\", \"Mm.980\")"	Tnc	tenascin C	2.38569	5.22594	11.6468	25.7429	1.25e-06	0.000176033	6.53517
NM_010161_at	11	14017	Mm.439665	Evi2a	ecotropic viral integration site 2a	2.3699	5.16905	7.69565	19.0362	5.81e-06	0.00041844	4.89103
NM_001170867_at	15	52589	c(\Mm.283370\", \"Mm.472945\")"	Ncald	neurocalcin delta	2.35789	5.12619	7.40098	13.8039	2.95e-05	0.00115907	3.07044
NM_028195_at	15	72318	Mm.32911	Cyth4	cytohesin 4	2.34914	5.09521	7.66928	25.8614	1.22e-06	0.000176033	6.55941
NM_010577_at	15	16402	Mm.16234	Itga5	integrin alpha 5 (fibronectin receptor alpha)	2.34146	5.06816	10.7746	22.2027	2.66e-06	0.000264737	5.74052
NM_175514_at	2	241520	c(\Mm.330351\", \"Mm.436122\")"	Fam171b	family with sequence similarity 171, member B	2.34088	5.06611	8.19276	19.7259	4.85e-06	0.000373874	5.08922
NM_011546_at	18	21417	Mm.3929	Zeb1	zinc finger E-box binding homeobox 1	2.33539	5.04687	9.60553	22.0157	2.77e-06	0.000266626	5.69436
NM_029614_at	7	76453	Mm.250438	Prss23	protease, serine, 23	2.33128	5.03253	10.6547	30.4515	5.3e-07	0.00012043	7.4022
NM_001134391_at	6	11810	Mm.3333	Apobec1	apolipoprotein B mRNA editing enzyme, catalytic polypeptide 1	2.32522	5.01142	7.52195	14.8407	2.05e-05	0.000953724	3.48413
NM_010225_at	13	14238	Mm.125548	Foxf2	forkhead box F2	2.32101	4.99681	7.0485	27.3987	9.09e-07	0.000154325	6.86182
NM_054048_at	19	104383	Mm.283859	Rcor2	REST corepressor 2	2.32038	4.99465	8.14714	29.6431	6.08e-07	0.000128141	7.26626
NM_019958_at	10	56533	Mm.44606	Rgs17	regulator of G-protein signaling 17	2.29903	4.92128	7.13424	32.4944	3.8e-07	9.83e-05	7.72508
NM_009506_at	8	22341	Mm.1402	Vegfc	vascular endothelial growth factor C	2.29736	4.91558	7.47224	16.5678	1.17e-05	0.000666743	4.10988
NM_028071_at	8	72042	Mm.393405	Cotl1	coactosin-like 1 (Dictyostelium)	2.29097	4.89384	9.11712	14.0563	2.69e-05	0.0011118	3.17403
NM_026619_at	19	68214	Mm.63791	Gsto2	glutathione S-transferase omega 2	2.28906	4.88737	9.06507	17.368	9.25e-06	0.000562216	4.3764
NM_028326_at	4	72701	c(\Mm.26479\", \"Mm.482416\")"	Zfp618	zinc fingerprotein 618	2.28213	4.86397	7.84531	24.2218	1.71e-06	0.000212788	6.21108
NM_175451_at	10	216197	Mm.334999	Ckap4	cytoskeleton-associated protein 4	2.28028	4.85773	8.66479	18.3364	7.03e-06	0.000466984	4.6815
NM_021472_at	14	58809	Mm.202665	Rnase4	ribonuclease, RNase A family 4	2.27985	4.85629	7.52424	8.41791	0.000339585	0.00603724	0.249693
NM_008979_at	3	19260	Mm.395	Ptpn22	protein tyrosine phosphatase, non-receptor type 22 (lymphoid)	2.27657	4.84524	6.58782	24.0862	1.75e-06	0.000214622	6.18099
NM_001109752_at	11	13385	Mm.27256	Dlg4	discs, large homolog 4 (Drosophila)	2.26949	4.82151	8.53806	29.4682	6.27e-07	0.000128277	7.23619
NM_011565_at	7	21677	Mm.3019	Tead2	TEA domain family member 2	2.25682	4.77936	8.96209	21.2542	3.32e-06	0.000304533	5.50156
NM_010740_at	2	17064	Mm.681	Cd93	CD93 antigen	2.25431	4.77105	8.01367	20.2941	4.2e-06	0.000346274	5.24668
NM_008330_at	11	15953	Mm.24769	Ifi47	interferon gamma inducible protein 47	2.25009	4.75712	5.95689	14.8356	2.05e-05	0.000953724	3.48216
NM_015760_at	7	50490	Mm.31748	Nox4	NADPH oxidase 4	2.23096	4.69445	8.05917	12.4562	4.93e-05	0.00165716	2.48213
NM_026346_at	15	67731	Mm.292042	Fbxo32	F-box protein 32	2.22581	4.67774	8.63977	29.0767	6.71e-07	0.000133511	7.16804
NM_023320_at	3	67220	Mm.458147	Plekho1	pleckstrin homology domain containing, family O member 1	2.22168	4.66437	9.54004	18.5229	6.67e-06	0.000450997	4.73821
NM_001146217_at	12	64075	Mm.273295	Smoc1	SPARC related modular calcium binding 1	2.21324	4.63716	7.67433	21.0977	3.45e-06	0.000311422	5.46095
NM_001033289_at	1	226999	Mm.256414	Slc9a2	solute carrier family 9 (sodium/hydrogen exchanger), member 2	2.18469	4.5463	7.83578	23.6014	1.95e-06	0.000230369	6.07168
NM_133687_at	18	67393	Mm.94560	Cxxc5	CXXC finger 5	2.18279	4.54031	9.17043	29.9231	5.8e-07	0.000127542	7.31389
NM_173788_at	4	230103	Mm.103477	Npr2	natriuretic peptide receptor 2	2.1612	4.47286	6.64803	25.7917	1.24e-06	0.000176033	6.54517
NM_138649_at	7	110058	Mm.156558	Syt17	synaptotagmin XVII	2.15825	4.46372	7.44841	10.3719	0.000122366	0.00297557	1.43392
NM_008036_at	7	14282	Mm.248335	Fosb	FBJ osteosarcoma oncogene B	2.14876	4.43446	8.99345	12.1585	5.56e-05	0.00176053	2.34354
NM_001081963_at	18	240185	Mm.33179	9430020K01Rik	RIKEN cDNA 9430020K01 gene	2.12724	4.36882	8.77087	22.0252	2.77e-06	0.000266626	5.69671
NM_001162477_at	7	14389	Mm.42033	Gab2	growth factor receptor bound protein 2-associated protein 2	2.12048	4.34838	8.66537	20.2926	4.2e-06	0.000346274	5.24629
NM_153138_at	2	215280	Mm.223504	Wipf1	WAS/WASL interacting protein family, member 1	2.11986	4.34652	8.92095	15.7994	1.49e-05	0.00077202	3.8405
NM_213616_at	1	381290	Mm.440679	Atp2b4	ATPase, Ca++ transporting, plasma membrane 4	2.11505	4.33204	7.30192	9.81773	0.000160363	0.00354231	1.12077
NM_008132_at	1	14659	Mm.5187	Glrp1	glutamine repeat protein 1	2.11188	4.32255	8.71866	24.6336	1.56e-06	0.000199635	6.30125
NM_010222_at	2	14231	Mm.24720	Fkbp7	FK506 binding protein 7	2.06852	4.19456	9.22646	29.8056	5.91e-07	0.000127542	7.29396
NM_177814_at	14	238988	Mm.318004	Erc2	ELKS/RAB6-interacting/CAST family member 2	2.06617	4.18775	6.78983	12.4811	4.88e-05	0.0016465	2.4936
NM_153573_at	6	231997	Mm.274693	Fkbp14	FK506 binding protein 14	2.04673	4.13168	8.51017	28.9201	6.9e-07	0.000135485	7.14046
NM_009037_at	2	19672	c(\Mm.397500\", \"Mm.4876\")"	Rcn1	reticulocalbin 1	2.03693	4.10372	7.2502	14.0584	2.69e-05	0.0011118	3.1749
NM_008846_at	19	18719	Mm.217214	Pip5k1b	phosphatidylinositol-4-phosphate 5-kinase, type 1 beta	2.03419	4.09593	7.9529	8.36363	0.000350378	0.00613831	0.213317
NM_008130_at	13	14634	Mm.5098	Gli3	GLI-Kruppel family member GLI3	2.03215	4.09013	7.86299	23.7207	1.9e-06	0.00022677	6.09884
NM_001003911_at	9	108153	Mm.102141	Adamts7	a disintegrin-like and metallopeptidase (reprolysin type) with thrombospondin type 1 motif, 7	2.03072	4.08608	8.45863	17.6882	8.43e-06	0.000531862	4.47929
NM_029035_at	4	74646	Mm.30	Spsb1	splA/ryanodine receptor domain and SOCS box containing 1	2.02966	4.08308	9.5885	10.7013	0.00010485	0.00269257	1.61255
NM_011854_at	5	23962	Mm.228363	Oasl2	2'-5' oligoadenylate synthetase-like 2	2.02565	4.07176	8.37716	19.1184	5.68e-06	0.000414187	4.91507
NM_175366_at	7	108797	Mm.306789	Mex3b	mex3 homolog B (C. elegans)	2.02167	4.06053	8.45397	29.3984	6.34e-07	0.000128914	7.22413
NM_033509_at	1	93840	c(\Mm.36148\", \"Mm.392110\")"	Vangl2	vang-like 2 (van gogh, Drosophila)	2.01954	4.05453	8.09193	27.7431	8.53e-07	0.000151881	6.92662
NM_007963_at	3	14013	c(\Mm.426829\", \"Mm.56965\")"	Mecom	MDS1 and EVI1 complex locus	2.01884	4.05259	6.64743	22.9708	2.23e-06	0.000246397	5.92537
NM_027551_at	1	70788	Mm.68617	Klhl30	kelch-like 30 (Drosophila)	2.01358	4.03783	10.2672	26.991	9.82e-07	0.000158663	6.78375
XR_104981_at	6	100503943	NA	LOC100503943	hypothetical LOC100503943	2.01285	4.0358	5.6142	14.4546	2.34e-05	0.00102755	3.33368
NM_198612_at	6	232313	Mm.272037	Gxylt2	glucoside xylosyltransferase 2	2.00852	4.0237	7.11151	12.3247	5.2e-05	0.00169524	2.42132
NM_001122893_at	10	14360	Mm.4848	Fyn	Fyn proto-oncogene	2.00746	4.02072	8.35972	29.7915	5.93e-07	0.000127542	7.29157
NM_080555_at	4	67916	Mm.348326	Ppap2b	phosphatidic acid phosphatase type 2B	2.00694	4.0193	8.79466	24.1055	1.75e-06	0.000214622	6.18529
NM_001001326_at	7	76954	Mm.252009	St5	suppression of tumorigenicity 5	2.00509	4.01414	7.1026	25.7604	1.25e-06	0.000176033	6.53875
NM_019456_at	2	54519	Mm.14255	Apbb1ip	amyloid beta (A4) precursor protein-binding, family B, member 1 interacting protein	2.005	4.0139	7.30501	19.6315	4.97e-06	0.000380006	5.06256
NM_009378_at	2	21824	Mm.24096	Thbd	thrombomodulin	1.98899	3.96959	10.507	22.9182	2.26e-06	0.00024674	5.91293
NM_001008792_at	4	73750	Mm.300397	Whrn	whirlin	1.98331	3.954	8.24826	19.5205	5.11e-06	0.000384901	5.03102
NM_001163170_at	3	280411	Mm.482147	Lix1l	Lix1-like	1.98084	3.94724	9.90807	23.0982	2.17e-06	0.000242372	5.95531
NM_001161847_at	10	20393	Mm.28405	Sgk1	serum/glucocorticoid regulated kinase 1	1.98076	3.947	10.1418	22.699	2.37e-06	0.000251049	5.86081
NM_008885_at	11	18858	Mm.1237	Pmp22	peripheral myelin protein 22	1.96738	3.91058	10.3681	28.3892	7.58e-07	0.00014194	7.04542
NM_013492_at	14	12759	Mm.200608	Clu	clusterin	1.9485	3.85972	11.3335	19.6582	4.93e-06	0.000379423	5.07014
NM_010275_at	15	14573	Mm.4679	Gdnf	glial cell line derived neurotrophic factor	1.94489	3.85008	9.27997	13.4892	3.31e-05	0.00124287	2.93846
NM_011920_at	6	26357	Mm.333096	Abcg2	ATP-binding cassette, sub-family G (WHITE), member 2	1.93505	3.82393	7.16825	21.2039	3.36e-06	0.000307232	5.48855
NM_001163471_at	19	226098	Mm.61107	Hectd2	HECT domain containing 2	1.93152	3.81456	7.11811	14.7993	2.08e-05	0.000954186	3.46817
NM_177662_at	3	229445	Mm.254642	Ctso	cathepsin O	1.92861	3.80687	8.53249	11.3279	7.91e-05	0.00225211	1.93815
NM_178886_at	2	241576	Mm.35116	Ldlrad3	low density lipoprotein receptor class A domain containing 3	1.89771	3.72621	7.62935	15.0941	1.88e-05	0.000901531	3.58063
NM_008827_at	12	18654	Mm.4809	Pgf	placental growth factor	1.89441	3.7177	7.94986	17.7204	8.35e-06	0.000529322	4.48955
NM_146094_at	19	76267	Mm.30158	Fads1	fatty acid desaturase 1	1.89121	3.70947	10.7763	19.1128	5.69e-06	0.000414187	4.91345
NM_009331_at	11	21414	Mm.31630	Tcf7	transcription factor 7, T-cell specific	1.88587	3.69576	7.91249	26.1985	1.14e-06	0.000174117	6.62764
NM_011415_at	16	20583	Mm.4272	Snai2	snail homolog 2 (Drosophila)	1.88581	3.69561	7.4892	21.5444	3.1e-06	0.000291753	5.57599
NM_053195_at	2	94249	Mm.217171	Slc24a3	solute carrier family 24 (sodium/potassium/calcium exchanger), member 3	1.85013	3.60531	6.99221	18.1397	7.42e-06	0.000485304	4.62097
NM_001112698_at	3	18049	Mm.1259	Ngf	nerve growth factor	1.83555	3.56906	11.0862	9.91696	0.000152629	0.00342542	1.17805
NM_016762_at	15	17181	Mm.396856	Matn2	matrilin 2	1.82739	3.54894	7.98453	24.5622	1.59e-06	0.000201709	6.28575
NM_008326_at	11	15944	Mm.29938	Irgm1	immunity-related GTPase family M member 1	1.82277	3.5376	9.43531	27.9157	8.26e-07	0.000149749	6.95871
NM_010260_at	3	14469	Mm.24038	Gbp2	guanylate binding protein 2	1.80482	3.49386	7.79757	15.3744	1.71e-05	0.000854013	3.6854
NM_001164352_at	19	58859	Mm.276367	Efemp2	epidermal growth factor-containing fibulin-like extracellular matrix protein 2	1.79925	3.4804	11.1851	27.5365	8.86e-07	0.000151881	6.88786
NM_172955_at	13	13003	c(\Mm.158700\", \"Mm.410783\")"	Vcan	versican	1.79364	3.46688	6.8278	9.99104	0.000147142	0.00335008	1.22046
NM_019656_at	X	56496	Mm.46701	Tspan6	tetraspanin 6	1.78865	3.45491	9.98758	21.5616	3.08e-06	0.000291541	5.58034
NM_028724_at	2	74030	c(\Mm.228799\", \"Mm.433263\")"	Rin2	Ras and Rab interactor 2	1.78851	3.45459	8.85939	16.0823	1.36e-05	0.000729735	3.94127
NM_001013384_at	8	244550	Mm.334654	Podnl1	podocan-like 1	1.78112	3.43692	8.17855	9.91846	0.000152516	0.00342542	1.17891
NM_011763_at	6	22750	Mm.106970	Zfp9	zinc finger protein 9	1.77655	3.42606	6.89265	15.8938	1.45e-05	0.000758814	3.87433
NM_144879_at	1	226841	Mm.22856	Vash2	vasohibin 2	1.77229	3.41595	7.91752	20.0477	4.47e-06	0.000356938	5.17903
NM_010807_at	4	17357	Mm.424974	Marcksl1	MARCKS-like 1	1.77003	3.41062	10.5513	20.546	3.94e-06	0.000334527	5.3149
NM_177235_at	1	320705	Mm.336619	Bend6	BEN domain containing 6	1.76969	3.40981	6.44166	17.0559	1.01e-05	0.000602117	4.27406
NM_177068_at	1	320078	Mm.287131	Olfml2b	olfactomedin-like 2B	1.76949	3.40934	7.41738	14.4218	2.36e-05	0.00103617	3.3207
NM_007532_at	6	12035	Mm.4606	Bcat1	branched chain aminotransferase 1, cytosolic	1.76612	3.40139	9.77979	13.7965	2.95e-05	0.00116063	3.06734
NM_001081433_at	1	329154	Mm.397910	Ankrd44	ankyrin repeat domain 44	1.75954	3.3859	7.69002	20.1977	4.3e-06	0.000347031	5.22035
NM_001029984_at	1	435653	Mm.337931	Fcrlb	Fc receptor-like B	1.75094	3.36578	7.92104	9.85443	0.00015745	0.00350707	1.14202
NM_019999_at	1	56695	Mm.384726	Pnkd	paroxysmal nonkinesiogenic dyskinesia	1.74947	3.36234	8.83947	19.1454	5.64e-06	0.000412728	4.92296
NM_027884_at	1	21961	Mm.309975	Tns1	tensin 1	1.74217	3.34538	8.45887	19.8787	4.66e-06	0.000363435	5.13208
NM_016785_at	13	22017	Mm.10169	Tpmt	thiopurine methyltransferase	1.74065	3.34185	9.38434	26.7392	1.03e-06	0.000165499	6.73479
NM_177340_at	18	104027	c(\Mm.252321\", \"Mm.440740\")"	Synpo	synaptopodin	1.73943	3.33904	7.76318	8.60622	0.000305074	0.00561428	0.374267
NM_013627_at	2	18508	c(\Mm.33870\", \"Mm.3608\")"	Pax6	paired box gene 6	1.72575	3.30752	6.70318	12.3921	5.06e-05	0.00167664	2.45258
NM_173781_at	9	270192	Mm.335395	Rab6b	RAB6B, member RAS oncogene family	1.72351	3.30238	7.99908	22.8017	2.32e-06	0.000250985	5.88532
NM_001081277_at	3	229949	Mm.207057	Ak5	adenylate kinase 5	1.72288	3.30094	7.31637	20.7616	3.74e-06	0.000323544	5.3725
NM_001111100_at	19	16889	Mm.157545	Lipa	lysosomal acid lipase A	1.71895	3.29197	8.3771	13.5888	3.19e-05	0.00122615	2.98058
NM_008006_at	3	14173	Mm.473689	Fgf2	fibroblast growth factor 2	1.71852	3.291	10.3239	18.6619	6.43e-06	0.000440499	4.78004
NM_001136071_at	7	16985	Mm.234003	Lsp1	lymphocyte specific 1	1.71671	3.28687	8.99522	25.2316	1.38e-06	0.000189531	6.42893
NM_025611_at	17	66515	Mm.329078	Cul7	cullin 7	1.7161	3.28547	8.1667	11.1415	8.59e-05	0.00237659	1.84318
NM_001081127_at	10	237360	Mm.333252	Adamts14	a disintegrin-like and metallopeptidase (reprolysin type) with thrombospondin type 1 motif, 14	1.69543	3.23873	7.61415	15.4934	1.65e-05	0.000835415	3.72928
NM_007639_at	3	12479	Mm.1894	Cd1d1	CD1d1 antigen	1.69516	3.23814	7.13427	8.63128	0.000300801	0.00557359	0.390662
NM_011338_at	11	20308	Mm.416125	Ccl9	chemokine (C-C motif) ligand 9	1.67957	3.20332	8.3643	15.0579	1.9e-05	0.000907922	3.56693
NM_153782_at	11	208659	Mm.208662	Fam20a	family with sequence similarity 20, member A	1.66713	3.17581	7.86803	11.2481	8.19e-05	0.00230038	1.89765
NM_172963_at	17	68617	c(\Mm.33421\", \"Mm.456506\")"	1110012J17Rik	RIKEN cDNA 1110012J17 gene	1.65762	3.15495	7.42009	23.5704	1.96e-06	0.000230369	6.06459
NM_009641_at	2	11602	Mm.189536	Angpt4	angiopoietin 4	1.65606	3.15155	7.69134	9.48289	0.000190125	0.00399813	0.923379
NM_021278_at	X	19241	Mm.142729	Tmsb4x	thymosin, beta 4, X chromosome	1.65578	3.15095	11.1203	10.1195	0.000138173	0.00322828	1.2933
NM_008122_at	11	14615	Mm.390369	Gjc1	gap junction protein, gamma 1	1.65258	3.14396	7.00011	17.4525	9.02e-06	0.000553291	4.40377
NM_019471_at	9	17384	Mm.14126	Mmp10	matrix metallopeptidase 10	1.65093	3.14037	8.7789	21.6515	3.02e-06	0.000287336	5.60316
NM_011074_at	5	18647	c(\Mm.389061\", \"Mm.404502\")"	Cdk14	cyclin-dependent kinase 14	1.64941	3.13705	7.52794	12.6844	4.5e-05	0.00155759	2.58616
NM_010156_at	6	209086	Mm.196013	Samd9l	sterile alpha motif domain containing 9-like	1.64916	3.1365	6.66011	24.4863	1.61e-06	0.000204006	6.26921
NM_001109661_at	4	12014	Mm.485498	Bach2	BTB and CNC homology 2	1.64119	3.11922	6.64262	13.9734	2.77e-05	0.00112759	3.14024
NM_020260_at	16	12549	Mm.370848	Arhgap31	Rho GTPase activating protein 31	1.63062	3.09646	8.83744	13.167	3.73e-05	0.00135989	2.80006
NM_001083316_at	5	18595	Mm.221403	Pdgfra	platelet derived growth factor receptor, alpha polypeptide	1.6258	3.08613	8.50642	17.8037	8.16e-06	0.000520365	4.51594
NM_010500_at	1	15939	Mm.12246	Ier5	immediate early response 5	1.59788	3.02699	8.79692	20.5374	3.95e-06	0.000334527	5.31257
NM_001038637_at	14	14702	Mm.41737	Gng2	guanine nucleotide binding protein (G protein), gamma 2	1.59047	3.01147	7.04848	13.8549	2.89e-05	0.00114733	3.09153
NM_001025311_at	2	50935	Mm.88831	St6galnac6	ST6 (alpha-N-acetyl-neuraminyl-2,3-beta-galactosyl-1,3)-N-acetylgalactosaminide alpha-2,6-sialyltransferase 6	1.58759	3.00547	8.57801	22.4199	2.53e-06	0.000256869	5.79355
NM_027868_at	6	71699	Mm.272633	Slc41a3	solute carrier family 41, member 3	1.58424	2.9985	8.84394	20.5565	3.93e-06	0.000334527	5.3177
NM_013589_at	12	16997	c(\Mm.3900\", \"Mm.479389\")"	Ltbp2	latent transforming growth factor beta binding protein 2	1.57228	2.97374	9.0853	8.95211	0.0002519	0.0049155	0.596792
NM_001146005_at	7	319430	Mm.239570	Gpr77	G protein-coupled receptor 77	1.5689	2.96678	7.95058	20.9627	3.56e-06	0.000313864	5.42561
NM_172768_at	9	235283	Mm.138434	Gramd1b	GRAM domain containing 1B	1.56103	2.95064	7.41332	22.2739	2.61e-06	0.000263728	5.75798
NM_001177577_at	5	381651	Mm.332494	Gm1045	predicted gene 1045	1.56065	2.94987	7.63915	8.62948	0.000301106	0.00557359	0.389484
NM_181395_at	12	69675	Mm.251774	Pxdn	peroxidasin homolog (Drosophila)	1.55912	2.94673	9.95137	12.7482	4.39e-05	0.00152831	2.61489
NM_013691_at	3	21827	Mm.2114	Thbs3	thrombospondin 3	1.55668	2.94176	7.24787	19.9874	4.54e-06	0.000359411	5.16234
NM_177636_at	17	224756	Mm.246583	H2-M1	histocompatibility 2, M region locus 1	1.55522	2.93878	5.67018	12.0288	5.87e-05	0.00183589	2.28205
NM_008090_at	6	14461	Mm.272747	Gata2	GATA binding protein 2	1.55441	2.93715	7.7443	23.4847	2e-06	0.000231618	6.04497
NM_133859_at	3	99543	Mm.211535	Olfml3	olfactomedin-like 3	1.53677	2.90145	7.71491	17.0183	1.03e-05	0.000607608	4.2616
NM_027289_at	14	70021	Mm.261681	Nt5dc2	5'-nucleotidase domain containing 2	1.53594	2.89977	11.2994	15.1835	1.82e-05	0.000884207	3.61427
NM_010591_at	4	16476	Mm.275071	Jun	Jun oncogene	1.52091	2.86973	9.41674	21.1353	3.41e-06	0.000311339	5.47073
NM_183315_at	8	330695	Mm.34210	Ctxn1	cortexin 1	1.51974	2.8674	10.5754	9.28791	0.000210469	0.00431191	0.805422
NM_177282_at	7	320878	Mm.52312	Mical2	microtubule associated monoxygenase, calponin and LIM domain containing 2	1.51286	2.85375	9.59431	19.1503	5.64e-06	0.000412728	4.92438
NM_010203_at	5	14176	Mm.5055	Fgf5	fibroblast growth factor 5	1.49449	2.81764	9.90428	17.0919	1e-05	0.000598342	4.28597
NM_145953_at	3	107869	Mm.28301	Cth	cystathionase (cystathionine gamma-lyase)	1.48641	2.80192	8.47404	9.50777	0.0001877	0.00396656	0.938269
NM_177448_at	7	233549	Mm.208030	Mogat2	monoacylglycerol O-acyltransferase 2	1.47754	2.78474	7.58914	10.9679	9.28e-05	0.00248436	1.75328
NM_011150_at	11	19039	Mm.3152	Lgals3bp	lectin, galactoside-binding, soluble, 3 binding protein	1.47486	2.77956	8.47866	9.19395	0.00022119	0.00447906	0.747755
NM_146025_at	11	217125	Mm.297199	Samd14	sterile alpha motif domain containing 14	1.4735	2.77695	7.58719	11.3571	7.81e-05	0.00222794	1.9529
NM_021457_at	5	14362	Mm.246003	Fzd1	frizzled homolog 1 (Drosophila)	1.46014	2.75134	8.70117	17.606	8.63e-06	0.000542015	4.45308
NM_178730_at	5	243083	Mm.106867	Tmprss11f	transmembrane protease, serine 11f	1.45978	2.75067	6.37073	8.08439	0.000412749	0.00683137	0.022808
NM_011075_at	5	18669	c(\Mm.146649\", \"Mm.389059\")"	Abcb1b	ATP-binding cassette, sub-family B (MDR/TAP), member 1B	1.45756	2.74643	9.09145	15.8473	1.47e-05	0.000763819	3.85769
NM_134250_at	11	171285	Mm.72168	Havcr2	hepatitis A virus cellular receptor 2	1.45445	2.74052	6.69331	16.4756	1.21e-05	0.000676367	4.07828
NM_019681_at	2	14299	Mm.249318	Ncs1	neuronal calcium sensor 1	1.44707	2.72654	9.62923	12.4886	4.86e-05	0.00164352	2.49704
NM_012056_at	6	27055	Mm.20943	Fkbp9	FK506 binding protein 9	1.44681	2.72605	9.68704	19.6324	4.97e-06	0.000380006	5.06283
NM_021495_at	16	58998	c(\Mm.328072\", \"Mm.440435\")"	Pvrl3	poliovirus receptor-related 3	1.4368	2.70719	10.4073	10.734	0.000103277	0.00266154	1.63001
NM_001081175_at	1	320404	c(\Mm.132535\", \"Mm.383297\")"	Itpkb	inositol 1,4,5-trisphosphate 3-kinase B	1.43543	2.70462	7.33496	16.3231	1.27e-05	0.000699025	4.02558
NM_001081163_at	7	269941	Mm.333916	Chsy1	chondroitin sulfate synthase 1	1.42941	2.69336	11.2638	13.2702	3.59e-05	0.00132469	2.84475
NM_134065_at	13	105298	Mm.275054	Epdr1	ependymin related protein 1 (zebrafish)	1.42884	2.6923	7.06524	13.7296	3.03e-05	0.00118436	3.03956
NM_026335_at	3	67718	Mm.23784	Lce1h	late cornified envelope 1H	1.42454	2.68428	8.30658	9.72346	0.000168145	0.00366302	1.06584
NM_009655_at	16	11658	Mm.288282	Alcam	activated leukocyte cell adhesion molecule	1.42183	2.67925	11.0503	17.6176	8.6e-06	0.000541539	4.45679
NM_001080550_at	2	277343	Mm.383292	Wfdc8	WAP four-disulfide core domain 8	1.4205	2.67679	6.4327	10.1914	0.000133433	0.00316132	1.33372
NM_008390_at	11	16362	Mm.105218	Irf1	interferon regulatory factor 1	1.41416	2.66505	9.57812	20.9458	3.57e-06	0.000313864	5.42117
NM_175259_at	1	77552	Mm.41407	Shisa4	shisa homolog 4 (Xenopus laevis)	1.40944	2.65634	10.3634	10.2295	0.000131003	0.00312681	1.35499
NM_008808_at	5	18590	Mm.2675	Pdgfa	platelet derived growth factor, alpha	1.40863	2.65484	11.3685	8.14082	0.000399151	0.00667163	0.061768
NM_010818_at	16	17470	Mm.245851	Cd200	CD200 antigen	1.40377	2.64591	7.12736	20.3767	4.11e-06	0.000344062	5.26915
NM_177320_at	11	320207	Mm.244960	Pik3r5	phosphoinositide-3-kinase, regulatory subunit 5, p101	1.40235	2.64331	7.83616	16.4851	1.2e-05	0.000676367	4.08153
NM_010636_at	14	16597	c(\Mm.396499\", \"Mm.458816\")"	Klf12	Kruppel-like factor 12	1.40213	2.64292	6.17303	14.2342	2.52e-05	0.00107845	3.24591
NM_172875_at	4	242669	Mm.215814	Adc	arginine decarboxylase	1.40098	2.64081	7.94761	8.86583	0.000264061	0.00506595	0.542025
NM_146174_at	6	232748	Mm.279659	Fam115c	family with sequence similarity 115, member C	1.40095	2.64075	6.55804	20.3585	4.13e-06	0.000344614	5.26421
NM_001099637_at	1	545389	Mm.269991	Cep170	centrosomal protein 170	1.3971	2.63371	10.3102	15.3576	1.72e-05	0.000856538	3.67919
NM_001168572_at	7	381979	Mm.297064	Brsk1	BR serine/threonine kinase 1	1.38118	2.60482	6.7352	16.8587	1.08e-05	0.000632013	4.20834
NM_010142_at	4	13844	Mm.250981	Ephb2	Eph receptor B2	1.38091	2.60433	8.90698	10.2076	0.000132394	0.00314682	1.34276
NM_011409_at	11	20557	Mm.290922	Slfn3	schlafen 3	1.37993	2.60256	7.48535	11.6319	6.93e-05	0.00205864	2.0898
NM_010097_at	5	13602	Mm.29027	Sparcl1	SPARC-like 1	1.3752	2.59404	6.3537	12.6445	4.57e-05	0.00157463	2.56813
NM_001001979_at	18	70417	Mm.297863	Megf10	multiple EGF-like-domains 10	1.37446	2.59271	7.17218	9.16428	0.00022471	0.00452623	0.729428
NM_175328_at	10	103098	Mm.458408	Slc6a15	solute carrier family 6 (neurotransmitter transporter), member 15	1.36767	2.58054	6.7292	13.4139	3.4e-05	0.00126821	2.90642
NM_001029890_at	3	72640	c(\Mm.275154\", \"Mm.402169\")"	Mex3a	mex3 homolog A (C. elegans)	1.35445	2.557	8.66053	17.8302	8.1e-06	0.00051763	4.52428
NM_011340_at	11	20317	Mm.2044	Serpinf1	serine (or cysteine) peptidase inhibitor, clade F, member 1	1.35409	2.55635	7.39071	9.0355	0.000240773	0.00475597	0.649261
NM_019662_at	8	56437	Mm.29467	Rrad	Ras-related associated with diabetes	1.34924	2.54777	7.90795	9.52517	0.000186026	0.00394089	0.948662
NM_008445_at	12	16570	c(\Mm.415417\", \"Mm.7688\")"	Kif3c	kinesin family member 3C	1.34777	2.54518	9.39425	14.5097	2.29e-05	0.00101644	3.35538
NM_178874_at	1	68875	Mm.273785	Tmcc2	transmembrane and coiled-coil domains 2	1.34624	2.54249	7.47563	8.87318	0.000262998	0.00505579	0.54671
NM_145628_at	X	236733	Mm.34489	Usp11	ubiquitin specific peptidase 11	1.34564	2.54143	8.01883	10.6462	0.000107563	0.00273484	1.58301
NM_007421_at	12	11565	Mm.3440	Adssl1	adenylosuccinate synthetase like 1	1.34431	2.53908	9.94703	11.8937	6.21e-05	0.00190655	2.21732
NM_182927_at	7	101809	Mm.377262	Spred3	sprouty-related, EVH1 domain containing 3	1.33854	2.52896	8.9409	15.2577	1.78e-05	0.000869999	3.64202
NM_011653_at	15	22142	Mm.439690	Tuba1a	tubulin, alpha 1A	1.33822	2.5284	11.6803	13.8382	2.91e-05	0.00115109	3.08464
NM_001081009_at	13	52552	Mm.274466	Parp8	poly (ADP-ribose) polymerase family, member 8	1.33393	2.52088	9.48153	16.0607	1.37e-05	0.000731949	3.93365
NM_001198766_at	3	50706	Mm.236067	Postn	periostin, osteoblast specific factor	1.33194	2.51742	6.03322	12.7429	4.4e-05	0.00152959	2.61253
NM_001163396_at	12	14026	Mm.238841	Evl	Ena-vasodilator stimulated phosphoprotein	1.32999	2.51401	9.53006	13.6889	3.07e-05	0.00119605	3.02256
NM_001163512_at	5	71729	Mm.196208	Rgs12	regulator of G-protein signaling 12	1.32626	2.50752	8.2177	17.1254	9.93e-06	0.000596072	4.29703
NM_007909_at	10	13637	Mm.1478	Efna2	ephrin A2	1.32462	2.50467	8.11368	13.2182	3.66e-05	0.00134403	2.82228
NM_153505_at	15	105855	Mm.30805	Nckap1l	NCK associated protein 1 like	1.32214	2.50036	6.26025	10.964	9.3e-05	0.00248531	1.75123
NM_011299_at	17	20112	Mm.268383	Rps6ka2	ribosomal protein S6 kinase, polypeptide 2	1.32033	2.49723	8.39199	18.4272	6.85e-06	0.000460813	4.70919
NM_011173_at	16	19128	Mm.127156	Pros1	protein S (alpha)	1.31592	2.48962	5.84931	9.02974	0.000241522	0.00475869	0.645651
NM_001001986_at	2	329540	Mm.50600	8430427H17Rik	RIKEN cDNA 8430427H17 gene	1.31261	2.48391	8.64466	12.3788	5.08e-05	0.00167664	2.44642
NM_001009947_at	X	75974	Mm.32873	Dock11	dedicator of cytokinesis 11	1.31254	2.48379	7.50466	13.8808	2.86e-05	0.00114543	3.1022
NM_010717_at	5	16885	Mm.15409	Limk1	LIM-domain containing, protein kinase	1.31166	2.48227	8.87228	14.3121	2.46e-05	0.00105847	3.27709
NM_001081079_at	1	70155	Mm.28013	Ogfrl1	opioid growth factor receptor-like 1	1.30726	2.47471	7.80366	11.4766	7.41e-05	0.00215679	2.01282
NM_138665_at	2	192166	Mm.278467	Sardh	sarcosine dehydrogenase	1.29962	2.46164	7.91771	13.8845	2.86e-05	0.00114543	3.10373
NM_178725_at	2	241568	Mm.241682	Lrrc4c	leucine rich repeat containing 4C	1.29689	2.45699	5.4534	8.27353	0.000369201	0.00635459	0.152473
NM_027828_at	12	104943	Mm.248938	Fam110c	family with sequence similarity 110, member C	1.29384	2.4518	9.97899	18.9295	5.98e-06	0.000428382	4.85963
NM_011673_at	4	22234	Mm.198803	Ugcg	UDP-glucose ceramide glucosyltransferase	1.29316	2.45065	10.2829	13.4422	3.37e-05	0.00125818	2.91848
NM_010162_at	15	14042	Mm.309395	Ext1	exostoses (multiple) 1	1.28456	2.43608	11.5427	19.2601	5.47e-06	0.000406681	4.95625
NM_007483_at	12	11852	Mm.687	Rhob	ras homolog gene family, member B	1.28257	2.43271	9.22685	12.2134	5.44e-05	0.00173788	2.36935
NM_138672_at	14	192187	Mm.220821	Stab1	stabilin 1	1.28118	2.43038	7.23392	8.58628	0.000308526	0.00564493	0.361192
XR_106831_at	13	100044171	NA	LOC100044171	hypothetical LOC100044171	1.28086	2.42985	9.2476	13.9627	2.78e-05	0.00112852	3.13583
NM_027875_at	10	71709	Mm.86439	Syde1	synapse defective 1, Rho GTPase, homolog 1 (C. elegans)	1.27506	2.42008	10.0057	16.5219	1.19e-05	0.000670809	4.09416
XM_003085750_at	11	100504921	NA	LOC100504921	sterile alpha motif domain-containing protein 14-like	1.27489	2.41981	7.64749	9.24802	0.000214944	0.00437437	0.781005
NM_019518_at	15	56149	Mm.276573	Grasp	GRP1 (general receptor for phosphoinositides 1)-associated scaffold protein	1.26737	2.40723	7.53376	13.1265	3.79e-05	0.00137753	2.7824
NM_001166379_at	X	78248	Mm.458522	Armcx1	armadillo repeat containing, X-linked 1	1.26464	2.40268	7.72389	10.8331	9.87e-05	0.00257821	1.68256
NM_172989_at	4	14745	Mm.4772	Lpar1	lysophosphatidic acid receptor 1	1.26399	2.40159	9.94103	19.0648	5.77e-06	0.000416315	4.89941
NM_011076_at	5	18671	Mm.207354	Abcb1a	ATP-binding cassette, sub-family B (MDR/TAP), member 1A	1.26229	2.39876	8.2582	10.2616	0.000128992	0.00309701	1.37289
NM_001164482_at	19	20469	Mm.3072	Sipa1	signal-induced proliferation associated gene 1	1.26052	2.39582	10.2365	11.0782	8.83e-05	0.00241181	1.81052
NM_172814_at	15	239393	Mm.39874	Lrp12	low density lipoprotein-related protein 12	1.2591	2.39346	9.41409	13.4201	3.39e-05	0.00126691	2.90909
NM_013640_at	8	19171	Mm.787	Psmb10	proteasome (prosome, macropain) subunit, beta type 10	1.25557	2.38761	8.48592	9.33269	0.000205577	0.00424755	0.832716
NM_001081279_at	8	52065	Mm.103246	Mfhas1	malignant fibrous histiocytoma amplified sequence 1	1.25012	2.37862	8.29301	11.4891	7.37e-05	0.00215328	2.01907
NM_010400_at	10	15101	c(\Mm.387042\", \"Mm.484254\")"	H60a	histocompatibility 60a	1.24577	2.37145	7.33568	13.0113	3.96e-05	0.00141794	2.73194
NM_001162366_at	14	19229	Mm.21613	Ptk2b	PTK2 protein tyrosine kinase 2 beta	1.23639	2.35608	8.97982	11.6139	6.99e-05	0.00206471	2.08096
NM_007887_at	7	13531	Mm.389929	Dub1	deubiquitinating enzyme 1	1.23424	2.35257	5.8925	18.2621	7.17e-06	0.000473384	4.65872
NM_181348_at	19	353211	c(\Mm.257354\", \"Mm.482509\")"	Prune2	prune homolog 2 (Drosophila)	1.23028	2.34613	6.70566	10.779	0.000101164	0.00262742	1.65389
NM_001081347_at	10	69288	Mm.26659	Rhobtb1	Rho-related BTB domain containing 1	1.22836	2.34301	7.7487	10.9395	9.4e-05	0.0024977	1.73844
NM_001166493_at	17	240168	Mm.329203	Rasgrp3	RAS, guanyl releasing protein 3	1.22601	2.33919	5.52165	12.3259	5.19e-05	0.00169524	2.42188
NM_178704_at	7	233115	Mm.257808	Dpy19l3	dpy-19-like 3 (C. elegans)	1.22598	2.33915	8.08128	8.19242	0.000387177	0.00655112	0.0971902
NM_001081367_at	15	72844	Mm.390816	Kctd17	potassium channel tetramerisation domain containing 17	1.22148	2.33186	8.52924	13.2456	3.62e-05	0.00133358	2.83415
NM_030139_at	X	78619	Mm.207345	Zfp449	zinc finger protein 449	1.22119	2.33139	6.61524	10.3109	0.00012598	0.00304783	1.40024
NM_145475_at	15	223753	Mm.222685	Cerk	ceramide kinase	1.21944	2.32856	8.0775	14.8376	2.05e-05	0.000953724	3.48294
NM_053267_at	11	114679	Mm.34046	Selm	selenoprotein M	1.21845	2.32697	8.53868	14.7235	2.13e-05	0.000972597	3.43888
NM_015802_at	8	50768	Mm.210875	Dlc1	deleted in liver cancer 1	1.21796	2.32618	6.49325	17.5964	8.66e-06	0.000542015	4.45003
NM_011701_at	2	22352	Mm.268000	Vim	vimentin	1.20732	2.30909	12.887	11.1921	8.4e-05	0.00234182	1.86912
NM_199241_at	2	214968	Mm.330536	Sema6d	sema domain, transmembrane domain (TM), and cytoplasmic domain, (semaphorin) 6D	1.20479	2.30504	6.25777	9.54746	0.000183907	0.0039135	0.961943
NM_011943_at	11	26399	Mm.14487	Map2k6	mitogen-activated protein kinase kinase 6	1.20304	2.30224	8.18423	14.7984	2.08e-05	0.000954186	3.46783
NM_001037713_at	11	327959	Mm.291131	Xaf1	XIAP associated factor 1	1.20294	2.30208	6.95491	13.0888	3.85e-05	0.00139041	2.76593
NM_025912_at	2	67017	Mm.30013	2010011I20Rik	RIKEN cDNA 2010011I20 gene	1.20141	2.29965	8.90589	14.4588	2.33e-05	0.00102755	3.33533
NR_028593_at	6	791299	Mm.297516	Gm10069	predicted gene 10069	1.19795	2.29413	8.30595	17.2115	9.68e-06	0.000586083	4.32532
XM_003086596_at	7	100505180	NA	LOC100505180	zinc finger protein 585A-like	1.19499	2.28942	6.38156	15.3796	1.71e-05	0.000854013	3.68734
NM_007792_at	10	13008	Mm.2020	Csrp2	cysteine and glycine-rich protein 2	1.18624	2.27559	9.49694	12.6096	4.64e-05	0.0015893	2.55226
NM_153119_at	9	102595	Mm.247303	Plekho2	pleckstrin homology domain containing, family O member 2	1.18499	2.27361	8.4849	17.0841	1.01e-05	0.000598347	4.2834
NM_010284_at	15	14600	Mm.3986	Ghr	growth hormone receptor	1.18474	2.27323	10.9203	11.729	6.65e-05	0.00200256	2.13743
NM_001044384_at	X	21857	Mm.8245	Timp1	tissue inhibitor of metalloproteinase 1	1.17765	2.26208	12.0989	11.7136	6.7e-05	0.00200929	2.12993
NM_028331_at	15	72709	Mm.34776	C1qtnf6	C1q and tumor necrosis factor related protein 6	1.17737	2.26163	6.53982	10.6688	0.00010644	0.00272366	1.59515
NM_026178_at	11	67468	Mm.277518	Mmd	monocyte to macrophage differentiation-associated	1.17326	2.25521	10.3985	10.1737	0.000134581	0.00316968	1.32379
NM_009748_at	6	12068	Mm.286457	Bet1	blocked early in transport 1 homolog (S. cerevisiae)	1.16631	2.24437	8.96	11.6138	6.99e-05	0.00206471	2.08092
NM_009195_at	8	20498	Mm.292447	Slc12a4	solute carrier family 12, member 4	1.16266	2.2387	9.00268	12.275	5.3e-05	0.00170858	2.39816
NM_001177881_at	8	71306	Mm.23242	Mfap3l	microfibrillar-associated protein 3-like	1.15598	2.22836	8.25487	16.5237	1.19e-05	0.000670809	4.09478
NM_001083312_at	3	229900	Mm.45740	Gbp6	guanylate binding protein 6	1.15526	2.22724	7.01786	16.7826	1.1e-05	0.000641339	4.18277
NM_001177323_at	X	56526	Mm.260036	2012-09-06	septin 6	1.1543	2.22576	10.4227	13.5294	3.26e-05	0.00123317	2.95548
NM_013571_at	11	16706	Mm.4745	Ksr1	kinase suppressor of ras 1	1.15402	2.22533	8.42206	12.2772	5.3e-05	0.00170858	2.39921
NM_001035122_at	13	105348	Mm.171335	Golm1	golgi membrane protein 1	1.15094	2.22058	8.12607	8.29483	0.000364645	0.00631404	0.166912
NM_001168501_at	17	22715	Mm.305561	Zfp57	zinc finger protein 57	1.15032	2.21964	6.33653	12.6043	4.65e-05	0.00159031	2.54985
NM_153679_at	7	78070	Mm.231465	Cpt1c	carnitine palmitoyltransferase 1c	1.14982	2.21887	7.58568	8.89291	0.000260171	0.00502549	0.559266
NM_176830_at	11	66180	Mm.4940	Leprel4	leprecan-like 4	1.1456	2.21239	7.98922	8.58642	0.000308501	0.00564493	0.361285
NM_144921_at	7	232975	Mm.44101	Atp1a3	ATPase, Na+/K+ transporting, alpha 3 polypeptide	1.14535	2.212	7.81458	8.55493	0.000314046	0.00571652	0.34058
XR_108186_at	Un	100504996	NA	LOC100504996	hypothetical LOC100504996	1.14307	2.20851	8.36079	12.759	4.37e-05	0.00152557	2.61975
NM_173008_at	7	269855	Mm.44190	A430110N23Rik	RIKEN cDNA A430110N23 gene	1.14267	2.20789	7.45894	17.0912	1e-05	0.000598342	4.28575
NM_029347_at	4	75578	Mm.276098	Fggy	FGGY carbohydrate kinase domain containing	1.14266	2.20788	7.3043	14.7433	2.12e-05	0.000967589	3.44655
NM_172525_at	3	214137	Mm.229287	Arhgap29	Rho GTPase activating protein 29	1.14153	2.20614	7.71177	9.63802	0.000175588	0.00377601	1.01563
NM_178793_at	18	320924	Mm.442049	Ccbe1	collagen and calcium binding EGF domains 1	1.14077	2.20498	10.9141	12.2675	5.32e-05	0.00170958	2.39467
NM_001033380_at	7	319622	Mm.323386	Itpripl2	inositol 1,4,5-triphosphate receptor interacting protein-like 2	1.14009	2.20394	9.40641	12.5529	4.74e-05	0.0016118	2.52647
NM_139298_at	11	216795	Mm.218794	Wnt9a	wingless-type MMTV integration site 9A	1.13423	2.19501	8.60825	13.2519	3.61e-05	0.00133216	2.83685
NM_001037810_at	7	20737	Mm.283714	Spn	sialophorin	1.1339	2.19451	7.1637	8.83831	0.000268084	0.00510869	0.524458
NM_029716_at	2	108699	Mm.475464	Chn1	chimerin (chimaerin) 1	1.13214	2.19183	5.68745	14.13	2.62e-05	0.00110248	3.20392
NM_019782_at	4	56401	Mm.27961	Lepre1	leprecan 1	1.13158	2.19099	7.44834	15.3054	1.75e-05	0.000864768	3.65982
NM_028841_at	13	74257	Mm.32883	Tspan17	tetraspanin 17	1.13009	2.18873	9.38261	10.4984	0.000115255	0.00285887	1.50316
NM_029624_at	17	76483	Mm.12787	Lmf1	lipase maturation factor 1	1.13007	2.18869	9.49961	9.58363	0.000180529	0.00385893	0.983446
NM_144838_at	13	218544	Mm.44416	Sgtb	small glutamine-rich tetratricopeptide repeat (TPR)-containing, beta	1.12688	2.18385	7.37627	9.47602	0.0001908	0.00400616	0.919265
NM_001039244_at	13	633640	Mm.46679	Gm7120	predicted gene 7120	1.12658	2.1834	9.64007	11.3764	7.74e-05	0.0022159	1.96262
NM_213614_at	16	18951	Mm.20365	2012-09-05	septin 5	1.12499	2.181	9.66853	10.7567	0.000102206	0.0026435	1.64206
NM_025508_at	13	66355	Mm.290802	Gmpr	guanosine monophosphate reductase	1.12213	2.17669	6.7747	8.52254	0.000319872	0.00578556	0.319212
NM_001190374_at	7	269959	Mm.65306	Adamtsl3	ADAMTS-like 3	1.11432	2.16492	6.61388	12.3746	5.09e-05	0.00167664	2.4445
NM_010929_at	17	18132	Mm.173813	Notch4	Notch gene homolog 4 (Drosophila)	1.11402	2.16448	7.70011	9.4747	0.000190931	0.00400616	0.918468
NM_001002927_at	4	18619	Mm.475097	Penk	preproenkephalin	1.11206	2.16154	6.23951	8.90741	0.000258116	0.00501273	0.568478
NM_001163030_at	8	26364	Mm.334648	Cd97	CD97 antigen	1.10981	2.15817	9.21416	11.3771	7.74e-05	0.0022159	1.96298
NM_012021_at	19	54683	Mm.279782	Prdx5	peroxiredoxin 5	1.10834	2.15598	11.7474	14.0189	2.73e-05	0.00111571	3.15881
NR_015465_at	10	606736	Mm.387042	C920009B18Rik	RIKEN cDNA C920009B18 gene	1.10749	2.1547	8.12143	12.1415	5.6e-05	0.00176999	2.33548
NM_009242_at	11	20692	Mm.291442	Sparc	secreted acidic cysteine rich glycoprotein	1.10225	2.1469	11.8273	16.4759	1.21e-05	0.000676367	4.07838
NM_018801_at	19	54525	Mm.182654	Syt7	synaptotagmin VII	1.09767	2.14009	7.30212	10.0695	0.000141588	0.00326831	1.26503
NM_001123382_at	1	16177	Mm.896	Il1r1	interleukin 1 receptor, type I	1.09712	2.13926	5.78252	11.2624	8.14e-05	0.0022904	1.90494
NM_001164663_at	2	320706	Mm.79466	9830001H06Rik	RIKEN cDNA 9830001H06 gene	1.09157	2.13105	7.49713	14.3887	2.39e-05	0.00104498	3.3076
NM_010070_at	6	13448	Mm.156	Dok1	docking protein 1	1.08269	2.11799	9.50832	14.8141	2.06e-05	0.000953724	3.47388
NM_207255_at	18	328977	c(\Mm.286232\", \"Mm.419081\")"	Zfp532	zinc finger protein 532	1.08112	2.11568	8.53941	12.9777	4.01e-05	0.00142743	2.71714
NM_198622_at	6	243529	Mm.33796	H1fx	H1 histone family, member X	1.07917	2.11282	7.63737	8.85079	0.000266251	0.00509422	0.532432
NM_008761_at	7	18301	Mm.1870	Fxyd5	FXYD domain-containing ion transport regulator 5	1.0784	2.11169	12.4468	10.8155	9.95e-05	0.0025943	1.67326
NM_028295_at	16	72599	Mm.71015	Pdia5	protein disulfide isomerase associated 5	1.07783	2.11085	9.74456	15.5271	1.63e-05	0.000829257	3.74165
NM_029441_at	8	75796	Mm.482911	Cdyl2	chromodomain protein, Y chromosome-like 2	1.07205	2.10242	7.90068	13.625	3.14e-05	0.00122231	2.9958
NM_177363_at	7	245126	Mm.245747	Tarm1	T cell-interacting, activating receptor on myeloid cells 1	1.07051	2.10018	7.43259	16.1346	1.34e-05	0.000719222	3.95968
NM_024217_at	8	68119	Mm.390108	Cmtm3	CKLF-like MARVEL transmembrane domain containing 3	1.0692	2.09827	11.3459	14.3277	2.44e-05	0.00105461	3.28331
NM_201352_at	7	233552	Mm.286317	Gdpd5	glycerophosphodiester phosphodiesterase domain containing 5	1.06763	2.09598	9.14462	14.1763	2.58e-05	0.00109095	3.22262
NM_133942_at	7	101476	Mm.323554	Plekha1	pleckstrin homology domain containing, family A (phosphoinositide binding specific) member 1	1.06751	2.09582	9.87129	10.7011	0.00010486	0.00269257	1.61244
NM_001166388_at	15	19245	Mm.390807	Ptp4a3	protein tyrosine phosphatase 4a3	1.06705	2.09514	9.93342	14.8273	2.06e-05	0.000953724	3.47897
NM_172753_at	8	234356	Mm.334569	Csgalnact1	chondroitin sulfate N-acetylgalactosaminyltransferase 1	1.06108	2.0865	8.70914	12.3312	5.18e-05	0.00169524	2.42434
NM_175647_at	4	242523	Mm.130167	Dmrta1	doublesex and mab-3 related transcription factor like family A1	1.05978	2.08461	6.80532	10.4252	0.000119309	0.00293639	1.46318
NM_021384_at	12	58185	Mm.24045	Rsad2	radical S-adenosyl methionine domain containing 2	1.05905	2.08356	7.06868	13.6133	3.16e-05	0.00122591	2.99089
NM_010169_at	13	14062	Mm.24816	F2r	coagulation factor II (thrombin) receptor	1.05891	2.08335	10.538	14.8143	2.06e-05	0.000953724	3.47397
NM_001146346_at	7	13732	Mm.20829	Emp3	epithelial membrane protein 3	1.05764	2.08152	11.3934	11.0398	8.99e-05	0.00243725	1.79068
NM_053178_at	9	94180	Mm.20592	Acsbg1	acyl-CoA synthetase bubblegum family member 1	1.05739	2.08116	10.6992	9.65932	0.000173696	0.00375805	1.02819
NM_001126047_at	1	20353	Mm.29558	Sema4c	sema domain, immunoglobulin domain (Ig), transmembrane domain (TM) and short cytoplasmic domain, (semaphorin) 4C	1.05617	2.0794	9.14301	15.1775	1.83e-05	0.000884207	3.61204
NM_018734_at	3	55932	Mm.439718	Gbp3	guanylate binding protein 3	1.04915	2.06931	6.25559	12.4029	5.03e-05	0.00167664	2.45759
NM_144905_at	4	230279	c(\Mm.41523\", \"Mm.454458\")"	6330416G13Rik	RIKEN cDNA 6330416G13 gene	1.04311	2.06066	8.60191	10.5746	0.00011121	0.00279755	1.54448
NM_008842_at	17	18712	c(\Mm.405293\", \"Mm.485038\")"	Pim1	proviral integration site 1	1.03778	2.05306	10.1544	10.4018	0.000120643	0.00295159	1.45032
NM_181043_at	13	218203	c(\Mm.212855\", \"Mm.481228\")"	Mylip	myosin regulatory light chain interacting protein	1.03699	2.05194	7.28077	11.7001	6.73e-05	0.00201564	2.12331
NM_019496_at	X	56068	Mm.143724	Ammecr1	Alport syndrome, mental retardation, midface hypoplasia and elliptocytosis chromosomal region gene 1 homolog (human)	1.03226	2.04522	10.0538	9.38465	0.000200069	0.00415789	0.864233
NM_023377_at	7	170460	Mm.357953	Stard5	StAR-related lipid transfer (START) domain containing 5	1.03069	2.04301	8.52599	14.9193	1.99e-05	0.000937485	3.51421
NM_027514_at	7	52118	Mm.227506	Pvr	poliovirus receptor	1.03062	2.0429	10.8697	8.81508	0.000271539	0.00515337	0.509584
NM_001166413_at	10	52666	Mm.272230	Arhgef25	Rho guanine nucleotide exchange factor (GEF) 25	1.03015	2.04224	8.93557	8.49772	0.000324422	0.00585297	0.302796
NM_028872_at	1	67313	Mm.36763	5730559C18Rik	RIKEN cDNA 5730559C18 gene	1.02658	2.03719	10.0344	10.6298	0.000108386	0.00274594	1.57421
NM_172463_at	1	208777	Mm.271897	Sned1	sushi, nidogen and EGF-like domains 1	1.0209	2.02918	8.55254	8.72965	0.000284701	0.00534302	0.454589
NM_028022_at	11	71962	Mm.7852	Gatsl3	GATS protein-like 3	1.01819	2.02538	9.06393	12.1845	5.5e-05	0.00175068	2.35576
NM_145456_at	13	67263	Mm.474904	Zswim6	zinc finger, SWIM domain containing 6	1.01459	2.02033	9.71021	8.79722	0.000274229	0.00518755	0.498132
NM_139269_at	19	225845	Mm.274810	Pla2g16	phospholipase A2, group XVI	1.0143	2.01992	6.39427	14.4376	2.35e-05	0.00103207	3.32695
NM_011923_at	2	26360	Mm.208919	Angptl2	angiopoietin-like 2	1.01327	2.01849	11.7303	12.891	4.15e-05	0.00146155	2.67872
NM_001039376_at	3	83679	Mm.129840	Pde4dip	phosphodiesterase 4D interacting protein (myomegalin)	1.00819	2.01139	7.74989	10.1438	0.000136549	0.00320276	1.30699
NR_029904_at	2	723903	NA	Mir181b-2	microRNA 181b-2	1.00482	2.0067	6.05194	12.2603	5.33e-05	0.00171269	2.39129
NM_023051_at	4	65945	Mm.38993	Clstn1	calsyntenin 1	-1.00123	-2.0017	10.7097	-14.5528	2.25846e-05	0.0010103	3.37235
NM_174848_at	16	224273	Mm.246424	Crybg3	beta-gamma crystallin domain containing 3	-1.00381	-2.00529	7.98633	-9.64666	0.000174818	0.00376513	1.02073
NM_033541_at	5	114643	Mm.43230	Oas1c	2'-5' oligoadenylate synthetase 1C	-1.00506	-2.00702	5.62886	-9.63071	0.000176243	0.00378436	1.01131
NM_009510_at	17	22350	Mm.277812	Ezr	ezrin	-1.00747	-2.01039	10.7441	-13.0363	3.92423e-05	0.00141148	2.74293
NM_001033164_at	16	72307	Mm.36907	2510002D24Rik	RIKEN cDNA 2510002D24 gene	-1.00908	-2.01263	10.062	-13.0589	3.89036e-05	0.00140107	2.75285
NM_175193_at	3	73124	Mm.249232	Golim4	golgi integral membrane protein 4	-1.01088	-2.01513	10.4402	-8.22354	0.00038016	0.0064766	0.11846
NM_021557_at	12	17252	Mm.291799	Rdh11	retinol dehydrogenase 11	-1.01134	-2.01578	10.3601	-8.86841	0.000263688	0.00506561	0.54367
NM_028119_at	2	107986	Mm.389334	Ddb2	damage specific DNA binding protein 2	-1.01201	-2.01672	7.3797	-10.9565	9.32995e-05	0.00249012	1.74736
NM_001190830_at	8	16453	c(\Mm.249645\", \"Mm.476857\")"	Jak3	Janus kinase 3	-1.01535	-2.02139	8.38729	-15.4332	1.6799e-05	0.000847427	3.70716
NM_027976_at	19	433256	Mm.292056	Acsl5	acyl-CoA synthetase long-chain family member 5	-1.01551	-2.02162	11.4651	-9.16084	0.000225121	0.00452731	0.727303
NM_181848_at	2	71648	Mm.116942	Optn	optineurin	-1.01615	-2.02251	8.56587	-8.75481	0.000280747	0.00528976	0.470838
NM_021793_at	17	60455	Mm.304656	Tmem8	transmembrane protein 8 (five membrane-spanning domains)	-1.02346	-2.03278	8.16133	-14.1454	2.60514e-05	0.00109945	3.21017
NM_008675_at	4	17965	Mm.9404	Nbl1	neuroblastoma, suppression of tumorigenicity 1	-1.03366	-2.04721	8.98226	-10.0479	0.000143088	0.00329172	1.25283
NR_002853_at	17	104103	c(\Mm.26553\", \"Mm.382063\", \"Mm.394955\", \"Mm.435560\", \"Mm.44983\")"	Airn	antisense Igf2r RNA	-1.03465	-2.04862	9.33566	-10.916	9.50295e-05	0.00251038	1.72614
NM_008621_at	X	17524	Mm.391267	Mpp1	membrane protein, palmitoylated	-1.03745	-2.05259	11.5658	-14.2872	2.47771e-05	0.00106486	3.26717
NM_207206_at	2	99010	Mm.33438	Lpcat4	lysophosphatidylcholine acyltransferase 4	-1.04026	-2.0566	10.1605	-11.1202	8.66874e-05	0.00238696	1.83219
NM_001045514_at	4	100182	Mm.387725	Akna	AT-hook transcription factor	-1.04063	-2.05713	8.39395	-10.5954	0.000110133	0.0027767	1.55572
NM_175649_at	7	244237	Mm.247498	Tnfrsf26	tumor necrosis factor receptor superfamily, member 26	-1.04364	-2.06143	7.03277	-9.7212	0.000168338	0.0036644	1.06452
NM_009627_at	7	11535	Mm.1408	Adm	adrenomedullin	-1.04502	-2.06339	6.6237	-14.5243	2.28088e-05	0.00101396	3.36114
NM_130886_at	11	170720	Mm.130832	Card14	caspase recruitment domain family, member 14	-1.04658	-2.06563	7.66356	-10.9728	9.26166e-05	0.0024812	1.75584
NM_020604_at	1	57339	c(\Mm.143761\", \"Mm.443358\")"	Jph1	junctophilin 1	-1.04884	-2.06887	7.76904	-15.326	1.74006e-05	0.00086098	3.66745
NM_001162494_at	15	14368	Mm.4769	Fzd6	frizzled homolog 6 (Drosophila)	-1.04889	-2.06893	10.0304	-14.0149	2.72938e-05	0.00111571	3.15718
NM_001033439_at	14	380916	Mm.288868	Lrch1	leucine-rich repeats and calponin homology (CH) domain containing 1	-1.05184	-2.07317	8.88494	-11.3071	7.98041e-05	0.00226597	1.92761
NM_023500_at	X	22439	Mm.56468	Xk	Kell blood group precursor (McLeod phenotype) homolog	-1.05648	-2.07986	8.56103	-8.60416	0.000305428	0.00561464	0.37292
NM_001081344_at	10	78808	Mm.331751	Stxbp5	syntaxin binding protein 5 (tomosyn)	-1.05785	-2.08183	9.74751	-12.4514	4.93696e-05	0.00165834	2.47995
NM_030554_at	18	80718	Mm.246753	Rab27b	RAB27b, member RAS oncogene family	-1.05812	-2.08221	9.0774	-15.9357	1.42911e-05	0.000751564	3.88928
NM_001081295_at	3	622434	Mm.153974	Arhgef26	Rho guanine nucleotide exchange factor (GEF) 26	-1.0634	-2.08984	5.83555	-15.0116	1.93167e-05	0.000917495	3.54939
NM_029077_at	4	74735	Mm.240252	Trim14	tripartite motif-containing 14	-1.06498	-2.09214	7.10914	-8.89096	0.000260449	0.00502716	0.558024
NM_011891_at	11	24052	Mm.338890	Sgcd	sarcoglycan, delta (dystrophin-associated glycoprotein)	-1.06997	-2.09939	6.97324	-12.5533	4.74001e-05	0.0016118	2.52664
NM_177231_at	7	109689	Mm.260193	Arrb1	arrestin, beta 1	-1.07129	-2.10131	7.55691	-12.2717	5.30871e-05	0.00170858	2.39664
NM_001111314_at	1	53972	Mm.435439	Ngef	neuronal guanine nucleotide exchange factor	-1.0794	-2.11315	8.1651	-13.4757	3.32362e-05	0.00124585	2.93272
NM_001193309_at	X	75746	Mm.478425	Morc4	microrchidia 4	-1.08252	-2.11773	9.93744	-14.0677	2.67833e-05	0.0011118	3.17866
NM_199323_at	8	320165	Mm.308452	Tacc1	transforming, acidic coiled-coil containing protein 1	-1.09155	-2.13102	6.69982	-16.2208	1.30667e-05	0.000706078	3.98992
NM_134087_at	15	105732	Mm.267178	Fam83h	family with sequence similarity 83, member H	-1.0937	-2.13421	10.3546	-15.9599	1.41821e-05	0.00074999	3.89789
XM_001473540_at	17	100044874	NA	LOC100044874	h-2 class I histocompatibility antigen, K-W28 alpha chain-like	-1.09449	-2.13537	10.2367	-13.8651	2.88083e-05	0.00114543	3.09571
NM_027950_at	8	71839	Mm.272357	Osgin1	oxidative stress induced growth inhibitor 1	-1.09487	-2.13593	9.19964	-15.6923	1.54457e-05	0.000790371	3.80184
NM_028639_at	17	225049	Mm.77396	Ttc7	tetratricopeptide repeat domain 7	-1.09722	-2.13941	8.84372	-11.8646	6.2813e-05	0.00191954	2.20332
NM_146006_at	10	16987	Mm.55075	Lss	lanosterol synthase	-1.09879	-2.14175	10.361	-11.0456	8.96299e-05	0.00243725	1.79368
NM_009370_at	4	21812	Mm.197552	Tgfbr1	transforming growth factor, beta receptor I	-1.09907	-2.14217	9.78151	-10.5929	0.000110265	0.0027767	1.55434
NM_001164363_at	19	76952	Mm.40965	Nt5c2	5'-nucleotidase, cytosolic II	-1.10029	-2.14397	10.4055	-12.1295	5.62667e-05	0.00177477	2.32983
NM_011845_at	X	23947	Mm.131097	Mid2	midline 2	-1.10104	-2.14509	8.12119	-11.994	5.95094e-05	0.00185391	2.26544
NM_007647_at	12	12499	Mm.10211	Entpd5	ectonucleoside triphosphate diphosphohydrolase 5	-1.10185	-2.1463	8.12593	-14.831	2.0531e-05	0.000953724	3.48039
NM_013867_at	3	29815	Mm.45815	Bcar3	breast cancer anti-estrogen resistance 3	-1.10311	-2.14817	9.65777	-15.9358	1.42908e-05	0.000751564	3.88931
NM_001199941_at	7	71007	Mm.334285	D7Ertd443e	DNA segment, Chr 7, ERATO Doi 443, expressed	-1.11087	-2.15976	6.95835	-9.36357	0.000202283	0.00419041	0.851461
NM_001113198_at	6	17342	c(\Mm.333284\", \"Mm.454504\")"	Mitf	microphthalmia-associated transcription factor	-1.11642	-2.16808	7.71793	-16.045	1.38061e-05	0.000732895	3.9281
NM_011804_at	1	433375	c(\Mm.294885\", \"Mm.468745\")"	Creg1	cellular repressor of E1A-stimulated genes 1	-1.12175	-2.17611	10.3283	-9.87942	0.000155502	0.00347541	1.15644
XM_001473951_at	6	100040018	Mm.361764	Gm9835	predicted pseudogene 9835	-1.12208	-2.1766	6.48354	-8.13956	0.000399449	0.00667163	0.0609014
NM_013601_at	13	17702	Mm.1763	Msx2	homeobox, msh-like 2	-1.12415	-2.17973	10.4645	-10.9784	9.23817e-05	0.00247958	1.75877
NM_019583_at	14	50905	Mm.269363	Il17rb	interleukin 17 receptor B	-1.12642	-2.18317	6.93146	-16.3022	1.27402e-05	0.000699751	4.01831
NM_001001892_at	17	14972	c(\Mm.422886\", \"Mm.439675\", \"Mm.440940\", \"Mm.485033\")"	H2-K1	histocompatibility 2, K1, K region	-1.1265	-2.18328	10.4256	-13.9881	2.75574e-05	0.00112487	3.14624
NM_011348_at	5	20349	Mm.134093	Sema3e	sema domain, immunoglobulin domain (Ig), short basic domain, secreted, (semaphorin) 3E	-1.1266	-2.18344	7.69218	-11.4821	7.39406e-05	0.00215679	2.01557
NM_011226_at	6	19331	Mm.123866	Rab19	RAB19, member RAS oncogene family	-1.1294	-2.18768	6.77954	-10.4096	0.000120195	0.00294711	1.45462
NM_001160268_at	1	240753	Mm.253559	Plekha6	pleckstrin homology domain containing, family A member 6	-1.13322	-2.19348	7.62278	-9.9808	0.000147887	0.00336334	1.21461
NM_175270_at	5	78088	Mm.245085	Ankrd56	ankyrin repeat domain 56	-1.14615	-2.21323	7.26954	-8.96606	0.000249997	0.00489854	0.605597
NM_018761_at	4	54366	Mm.218891	Ctnnal1	catenin (cadherin associated protein), alpha-like 1	-1.14682	-2.21425	10.1018	-10.3922	0.00012119	0.00295964	1.44509
NM_183276_at	9	235627	Mm.335481	Nbeal2	neurobeachin-like 2	-1.15446	-2.226	7.92812	-13.6004	3.17347e-05	0.00122615	2.98546
NM_016985_at	X	53332	Mm.219672	Mtmr1	myotubularin related protein 1	-1.15679	-2.2296	8.23887	-9.21623	0.00021859	0.00444223	0.761478
NM_001112744_at	4	230972	Mm.38481	Arhgef16	Rho guanine nucleotide exchange factor (GEF) 16	-1.16427	-2.2412	7.08457	-14.0408	2.70417e-05	0.0011118	3.16774
NM_001166065_at	13	218476	Mm.483490	Gcnt4	glucosaminyl (N-acetyl) transferase 4, core 2 (beta-1,6-N-acetylglucosaminyltransferase)	-1.16524	-2.24271	8.12527	-10.1811	0.000134105	0.00316896	1.3279
NM_198604_at	6	213522	Mm.333396	Plekhg6	pleckstrin homology domain containing, family G (with RhoGef domain) member 6	-1.16525	-2.24273	6.95493	-10.4479	0.000118033	0.00291	1.47562
NM_138956_at	10	192678	Mm.41265	Rassf3	Ras association (RalGDS/AF-6) domain family member 3	-1.16861	-2.24795	9.07056	-8.45111	0.000333178	0.00595804	0.271838
NM_019429_at	13	54373	Mm.32043	Prss16	protease, serine, 16 (thymus)	-1.17285	-2.25457	7.65519	-10.4217	0.000119506	0.00293868	1.46128
NM_177368_at	10	278279	Mm.25225	Tmtc2	transmembrane and tetratricopeptide repeat containing 2	-1.17598	-2.25946	6.57568	-16.6767	1.13583e-05	0.000652841	4.14695
NM_133990_at	X	16164	Mm.24208	Il13ra1	interleukin 13 receptor, alpha 1	-1.17641	-2.26013	9.05285	-16.2181	1.30778e-05	0.000706078	3.98897
NM_001037711_at	3	70737	Mm.87634	Cgn	cingulin	-1.17839	-2.26324	8.32322	-11.3693	7.76569e-05	0.00221829	1.95906
XM_003086142_at	1	100504883	NA	LOC100504883	hypothetical protein LOC100504883	-1.184	-2.27205	7.3199	-10.5694	0.000111481	0.00279941	1.54166
NM_172676_at	2	229011	Mm.205422	Samd10	sterile alpha motif domain containing 10	-1.18545	-2.27434	9.53307	-13.699	3.06046e-05	0.00119596	3.0268
NM_001172107_at	16	207798	Mm.19316	Gramd1c	GRAM domain containing 1C	-1.18605	-2.27529	7.30323	-12.6459	4.56905e-05	0.00157463	2.56875
NM_178753_at	X	270624	Mm.115205	Spin4	spindlin family, member 4	-1.18701	-2.2768	8.13263	-15.5113	1.63768e-05	0.00083203	3.73587
NM_001081287_at	18	75739	c(\Mm.133293\", \"Mm.479293\")"	Mpp7	membrane protein, palmitoylated 7 (MAGUK p55 subfamily member 7)	-1.19911	-2.29598	7.88864	-18.2972	7.10179e-06	0.000470986	4.66948
NM_001025264_at	3	21985	Mm.371590	Tpd52	tumor protein D52	-1.20019	-2.2977	9.77533	-9.77828	0.000163567	0.00358248	1.09784
NM_025980_at	2	67122	Mm.46539	Nrarp	Notch-regulated ankyrin repeat protein	-1.20521	-2.3057	8.20673	-9.95602	0.000149706	0.00339375	1.20045
NM_177604_at	1	212439	Mm.268547	AA986860	expressed sequence AA986860	-1.20864	-2.31119	7.32986	-13.7543	2.99922e-05	0.00117663	3.04983
NM_022017_at	5	63873	Mm.266450	Trpv4	transient receptor potential cation channel, subfamily V, member 4	-1.21536	-2.32199	10.3697	-11.7301	6.6482e-05	0.00200256	2.138
NM_207654_at	17	13640	c(\Mm.401670\", \"Mm.7978\")"	Efna5	ephrin A5	-1.21682	-2.32433	9.76918	-10.029	0.000144423	0.00329775	1.24206
NM_008856_at	12	18755	Mm.341677	Prkch	protein kinase C, eta	-1.21972	-2.32902	5.88	-13.2335	3.63997e-05	0.001338	2.82889
NM_170779_at	11	211652	Mm.31267	Wwc1	WW, C2 and coiled-coil domain containing 1	-1.22329	-2.33479	8.98567	-12.8427	4.22944e-05	0.00148192	2.65722
NM_024185_at	2	66960	Mm.479220	Fam188a	family with sequence similarity 188, member A	-1.22416	-2.33619	10.0398	-12.4333	4.97303e-05	0.00166672	2.4716
NM_013505_at	18	13506	Mm.280547	Dsc2	desmocollin 2	-1.22675	-2.34038	6.65798	-17.3299	9.35164e-06	0.0005673	4.364
NM_008557_at	7	17178	c(\Mm.263847\", \"Mm.389870\")"	Fxyd3	FXYD domain-containing ion transport regulator 3	-1.22865	-2.34347	7.27214	-15.2877	1.76212e-05	0.000865874	3.65322
NM_018802_at	7	55925	Mm.213002	Syt8	synaptotagmin VIII	-1.232	-2.34893	9.18317	-13.9772	2.76662e-05	0.00112759	3.14176
NM_008194_at	X	14933	Mm.246682	Gyk	glycerol kinase	-1.23481	-2.3535	8.3748	-17.5839	8.68717e-06	0.000542015	4.44602
NM_001145948_at	4	230603	Mm.33091	Ttc39a	tetratricopeptide repeat domain 39A	-1.23601	-2.35547	7.69529	-17.1285	9.92146e-06	0.000596072	4.29806
NM_007403_at	7	11501	Mm.15969	Adam8	a disintegrin and metallopeptidase domain 8	-1.23715	-2.35733	9.68742	-11.7436	6.61044e-05	0.00199654	2.14456
NM_013660_at	13	20354	Mm.33903	Sema4d	sema domain, immunoglobulin domain (Ig), transmembrane domain (TM) and short cytoplasmic domain, (semaphorin) 4D	-1.23805	-2.3588	8.7952	-16.3235	1.26566e-05	0.000699025	4.0257
NM_001103177_at	19	226251	c(\Mm.217161\", \"Mm.446592\")"	Ablim1	actin-binding LIM protein 1	-1.24912	-2.37696	8.41591	-16.5703	1.17321e-05	0.000666743	4.11071
NM_175286_at	2	97031	Mm.308539	Tprn	taperin	-1.25372	-2.38456	7.88341	-10.6851	0.000105639	0.0027077	1.60388
NM_145438_at	11	217325	Mm.290450	Llgl2	lethal giant larvae homolog 2 (Drosophila)	-1.25537	-2.38728	8.12056	-16.7139	1.12311e-05	0.00064838	4.15956
NM_021409_at	2	58220	Mm.292834	Pard6b	par-6 (partitioning defective 6) homolog beta (C. elegans)	-1.25574	-2.38789	9.59862	-12.0078	5.9168e-05	0.00184988	2.27206
NM_144794_at	1	208795	Mm.185518	Tmem63a	transmembrane protein 63a	-1.25982	-2.39466	10.6258	-15.1582	1.83936e-05	0.000886977	3.60476
NM_183161_at	2	228993	Mm.87189	Slc17a9	solute carrier family 17, member 9	-1.26081	-2.39631	6.40676	-9.69275	0.000170776	0.0037005	1.04784
NM_174851_at	4	242700	Mm.259623	Il28ra	interleukin 28 receptor alpha	-1.26128	-2.39709	6.95698	-10.269	0.000128539	0.00309135	1.37697
NM_178396_at	9	76459	Mm.277921	Car12	carbonic anyhydrase 12	-1.26344	-2.40068	6.96869	-11.0911	8.78222e-05	0.00240484	1.81719
NM_001109042_at	15	16564	Mm.41379	Kif21a	kinesin family member 21A	-1.26469	-2.40275	7.42709	-17.8698	8.00565e-06	0.000514151	4.53677
NM_010666_at	11	16675	Mm.440476	Krt27	keratin 27	-1.27193	-2.41484	7.54994	-16.6994	1.12803e-05	0.00064967	4.15466
NM_001081641_at	11	327958	Mm.351793	Pitpnm3	PITPNM family member 3	-1.27898	-2.42667	7.62856	-11.9635	6.02695e-05	0.00186392	2.25085
NM_001145800_at	1	93842	Mm.214530	Igsf9	immunoglobulin superfamily, member 9	-1.27949	-2.42754	9.01855	-12.3279	5.18905e-05	0.00169524	2.42281
NM_011503_at	8	20911	Mm.7247	Stxbp2	syntaxin binding protein 2	-1.27958	-2.42768	9.81606	-10.5202	0.00011408	0.00283962	1.51501
NM_001177628_at	1	212980	Mm.200307	Slc45a3	solute carrier family 45, member 3	-1.28147	-2.43086	8.27812	-17.3935	9.17968e-06	0.000561658	4.38467
NM_001025246_at	2	277414	Mm.41033	Trp53i11	transformation related protein 53 inducible protein 11	-1.28199	-2.43174	10.4868	-14.1957	2.55909e-05	0.00108601	3.23044
NM_025569_at	1	66447	Mm.218286	Mgst3	microsomal glutathione S-transferase 3	-1.2852	-2.43715	9.08885	-12.1669	5.54083e-05	0.0017594	2.34749
NM_001161714_at	14	21816	Mm.41964	Tgm1	transglutaminase 1, K polypeptide	-1.28755	-2.44114	7.39539	-18.7958	6.19638e-06	0.000433153	4.82004
NM_021468_at	4	22249	Mm.128892	Unc13b	unc-13 homolog B (C. elegans)	-1.29081	-2.44665	7.00883	-15.8302	1.47782e-05	0.000765857	3.85157
NM_009404_at	17	21950	Mm.41171	Tnfsf9	tumor necrosis factor (ligand) superfamily, member 9	-1.29817	-2.45917	7.78718	-8.52111	0.000320133	0.00578659	0.318268
NM_011600_at	19	21888	Mm.103638	Tle4	transducin-like enhancer of split 4, homolog of Drosophila E(spl)	-1.29819	-2.45921	6.84669	-18.7021	6.35551e-06	0.000436765	4.79209
NM_013626_at	1	18484	c(\Mm.441453\", \"Mm.5121\")"	Pam	peptidylglycine alpha-amidating monooxygenase	-1.30039	-2.46296	10.1263	-11.1812	8.43644e-05	0.00234858	1.86353
NM_199016_at	17	224794	c(\Mm.255971\", \"Mm.359258\")"	Enpp4	ectonucleotide pyrophosphatase/phosphodiesterase 4	-1.30217	-2.466	8.14323	-13.0254	3.94066e-05	0.0014156	2.73815
NM_011890_at	5	24051	Mm.89310	Sgcb	sarcoglycan, beta (dystrophin-associated glycoprotein)	-1.30321	-2.46778	10.3676	-16.3358	1.26084e-05	0.000699025	4.02998
NM_028222_at	14	72391	Mm.272394	Cdkn3	cyclin-dependent kinase inhibitor 3	-1.30661	-2.4736	9.86369	-13.2066	3.67725e-05	0.00134648	2.81725
NM_180600_at	9	109161	Mm.207894	Ube2q2	ubiquitin-conjugating enzyme E2Q (putative) 2	-1.3105	-2.48028	10.4759	-17.4853	8.93829e-06	0.00055044	4.41433
NM_026599_at	9	68178	Mm.99961	Cgnl1	cingulin-like 1	-1.31557	-2.48901	9.87545	-12.2434	5.37032e-05	0.00172256	2.38339
NM_153560_at	2	98952	c(\Mm.4065\", \"Mm.472003\")"	Fam102a	family with sequence similarity 102, member A	-1.31826	-2.49365	8.58603	-16.7473	1.11183e-05	0.000646887	4.17084
NM_001145831_at	8	16582	Mm.378951	Kifc3	kinesin family member C3	-1.3407	-2.53274	10.2122	-12.8265	4.25627e-05	0.00148949	2.64998
NM_001168498_at	4	230822	Mm.35548	A330049M08Rik	RIKEN cDNA A330049M08 gene	-1.34076	-2.53285	6.95695	-12.2757	5.30016e-05	0.00170858	2.39849
NM_177130_at	3	320302	Mm.482978	Glt28d2	glycosyltransferase 28 domain containing 2	-1.34294	-2.53668	7.57056	-14.8147	2.06451e-05	0.000953724	3.47411
NM_001165256_at	12	73828	Mm.38238	Dcaf4	DDB1 and CUL4 associated factor 4	-1.36131	-2.56919	10.1977	-14.6699	2.16916e-05	0.0009796	3.41809
NM_007763_at	12	12925	Mm.272368	Crip1	cysteine-rich protein 1 (intestinal)	-1.36935	-2.58354	10.0402	-20.5091	3.97847e-06	0.00033588	5.30496
NM_009075_at	6	19895	Mm.17905	Rpia	ribose 5-phosphate isomerase A	-1.38232	-2.60688	9.16339	-9.84781	0.000157971	0.00350853	1.13819
XM_001472229_at	18	100044500	NA	LOC100044500	desmoglein-2-like	-1.3858	-2.61316	7.62426	-12.4291	4.9814e-05	0.00166672	2.46967
NM_175380_at	9	333433	Mm.38198	Gpd1l	glycerol-3-phosphate dehydrogenase 1-like	-1.38735	-2.61597	9.44703	-18.407	6.88948e-06	0.000462294	4.70304
NM_001162485_at	2	215705	Mm.45275	Arrdc1	arrestin domain containing 1	-1.39024	-2.62122	9.39773	-16.2648	1.28891e-05	0.000703852	4.00528
NM_199038_at	2	319996	Mm.292109	Casc4	cancer susceptibility candidate 4	-1.39059	-2.62185	7.60627	-10.6588	0.000106932	0.00272366	1.58982
NM_009334_at	1	21419	Mm.137021	Tcfap2b	transcription factor AP-2 beta	-1.39158	-2.62365	8.49586	-8.44798	0.000333776	0.00596072	0.269753
NM_183259_at	11	66528	Mm.275740	2210020M01Rik	RIKEN cDNA 2210020M01 gene	-1.39346	-2.62708	6.84716	-10.1409	0.000136739	0.00320459	1.30538
NM_010180_at	15	14114	Mm.297992	Fbln1	fibulin 1	-1.40064	-2.64018	8.95363	-19.5824	5.03212e-06	0.000382804	5.04866
NM_009572_at	15	22770	Mm.244931	Zhx1	zinc fingers and homeoboxes 1	-1.40084	-2.64055	9.24156	-14.6747	2.16563e-05	0.000979561	3.41994
NM_027225_at	2	319876	Mm.34159	Cobll1	Cobl-like 1	-1.40634	-2.65064	10.6193	-8.95468	0.000251549	0.00491333	0.598412
NM_019730_at	17	79059	Mm.430765	Nme3	non-metastatic cells 3, protein expressed in	-1.40863	-2.65486	8.98857	-10.2815	0.000127768	0.003078	1.38393
NM_175285_at	2	96957	Mm.315212	Tmem62	transmembrane protein 62	-1.4129	-2.66273	8.77948	-21.0675	3.47049e-06	0.000312465	5.45305
NM_009073_at	19	19881	Mm.426094	Rom1	rod outer segment membrane protein 1	-1.42446	-2.68414	7.67385	-15.1732	1.8302e-05	0.000884207	3.6104
NM_008102_at	14	14528	Mm.10651	Gch1	GTP cyclohydrolase 1	-1.42561	-2.68628	6.45564	-8.71642	0.000286805	0.00537189	0.44603
NM_001162416_at	1	18640	Mm.249861	Pfkfb2	6-phosphofructo-2-kinase/fructose-2,6-biphosphatase 2	-1.42717	-2.68919	9.82889	-13.9322	2.81176e-05	0.00113269	3.12334
NM_007865_at	17	13388	Mm.4875	Dll1	delta-like 1 (Drosophila)	-1.42873	-2.6921	7.70908	-17.3808	9.21367e-06	0.000561717	4.38055
NM_007883_at	18	13511	Mm.345891	Dsg2	desmoglein 2	-1.43158	-2.69743	7.32435	-10.6478	0.000107481	0.00273484	1.5839
NM_027294_at	9	70031	Mm.150064	Cmtm8	CKLF-like MARVEL transmembrane domain containing 8	-1.43405	-2.70204	7.24254	-9.64883	0.000174625	0.00376513	1.022
NM_172588_at	13	218442	Mm.297970	Serinc5	serine incorporator 5	-1.44055	-2.71424	8.60001	-15.2665	1.77451e-05	0.000868958	3.64531
NM_011207_at	4	545622	Mm.246552	Ptpn3	protein tyrosine phosphatase, non-receptor type 3	-1.44177	-2.71654	8.28219	-18.3852	6.93109e-06	0.000463677	4.69638
NM_177201_at	X	320595	Mm.17156	Phf8	PHD finger protein 8	-1.44471	-2.72207	9.17851	-15.1257	1.85937e-05	0.000893598	3.59253
NM_001039371_at	3	242126	Mm.90204	Slc22a15	solute carrier family 22 (organic anion/cation transporter), member 15	-1.4517	-2.7353	8.32417	-12.7524	4.38141e-05	0.00152764	2.61679
NM_172682_at	3	229488	Mm.119926	Fam160a1	family with sequence similarity 160, member A1	-1.46406	-2.75884	8.44444	-17.8971	7.94403e-06	0.000513672	4.54534
NM_001143689_at	17	436493	Mm.464284	H2-Gs10	MHC class I like protein GS10	-1.47348	-2.7769	6.79971	-14.1505	2.60042e-05	0.00109932	3.21223
NM_175130_at	7	68667	Mm.439890	Trpm4	transient receptor potential cation channel, subfamily M, member 4	-1.47436	-2.77861	8.14069	-11.9487	6.06418e-05	0.00187331	2.24377
NM_001025245_at	18	17196	c(\Mm.252063\", \"Mm.392350\", \"Mm.454459\")"	Mbp	myelin basic protein	-1.47744	-2.78454	8.63746	-16.0031	1.39897e-05	0.000741194	3.91325
NM_172524_at	11	214112	Mm.225253	Nipal4	NIPA-like domain containing 4	-1.49825	-2.82501	7.37759	-15.3379	1.73322e-05	0.000860592	3.67189
NM_183163_at	4	230726	Mm.37334	Rhbdl2	rhomboid, veinlet-like 2 (Drosophila)	-1.50529	-2.83881	7.10459	-12.0663	5.77512e-05	0.0018132	2.29991
NM_029679_at	13	193385	Mm.217319	Fam65b	family with sequence similarity 65, member B	-1.50547	-2.83917	7.45605	-12.6222	4.61219e-05	0.0015848	2.55798
NM_027221_at	5	69815	Mm.389609	Krtcap3	keratinocyte associated protein 3	-1.50549	-2.8392	8.84964	-18.8054	6.18038e-06	0.000433153	4.82289
NM_009910_at	X	12766	Mm.12876	Cxcr3	chemokine (C-X-C motif) receptor 3	-1.50863	-2.84539	9.54237	-10.901	9.5677e-05	0.0025228	1.7183
NM_178763_at	11	319530	Mm.11395	Zfp750	zinc finger protein 750	-1.51352	-2.85506	6.92189	-10.344	0.000124006	0.00301032	1.41851
NM_029960_at	2	77705	Mm.159975	9230104L09Rik	RIKEN cDNA 9230104L09 gene	-1.5142	-2.85641	5.99425	-13.3488	3.48506e-05	0.00129275	2.87857
XM_914944_at	Un	638799	NA	LOC638799	rho guanine nucleotide exchange factor 16-like	-1.51515	-2.85829	7.26778	-9.93537	0.000151243	0.0034178	1.18862
NM_172923_at	9	244886	Mm.24361	AI118078	expressed sequence AI118078	-1.52317	-2.87421	6.94474	-20.6797	3.81439e-06	0.000328489	5.35069
NM_001162946_at	19	18563	Mm.1845	Pcx	pyruvate carboxylase	-1.53157	-2.891	8.03685	-14.3727	2.40449e-05	0.0010483	3.30124
NM_019686_at	9	56506	Mm.42192	Cib2	calcium and integrin binding family member 2	-1.54346	-2.91493	9.8189	-18.9191	5.99428e-06	0.000428498	4.85656
NM_001017427_at	4	242505	c(\Mm.389582\", \"Mm.484342\")"	Rasef	RAS and EF hand domain containing	-1.55571	-2.93979	6.35834	-11.9297	6.11242e-05	0.00188616	2.23466
NM_027926_at	6	71791	Mm.105759	Cpa4	carboxypeptidase A4	-1.55829	-2.94505	6.01635	-9.72429	0.000168075	0.00366302	1.06633
NM_001164804_at	4	107684	c(\Mm.416311\", \"Mm.485361\")"	Coro2a	coronin, actin binding protein 2A	-1.5586	-2.94567	9.58547	-11.869	6.26986e-05	0.0019181	2.20542
NM_008409_at	X	16431	Mm.193	Itm2a	integral membrane protein 2A	-1.5607	-2.94998	6.51466	-10.473	0.000116644	0.00288076	1.48931
NM_028060_at	9	72022	Mm.26159	Slc35f2	solute carrier family 35, member F2	-1.56872	-2.96641	6.53024	-14.9249	1.98887e-05	0.000937485	3.51637
NM_009903_at	5	12740	Mm.7339	Cldn4	claudin 4	-1.5772	-2.98391	11.4298	-23.0617	2.18992e-06	0.000243381	5.94674
NM_009132_at	12	20259	Mm.2416	Scin	scinderin	-1.57804	-2.98565	6.94243	-8.72252	0.000285832	0.00535718	0.44998
NM_009116_at	2	20204	Mm.1802	Prrx2	paired related homeobox 2	-1.58531	-3.00072	7.81419	-14.2817	2.48256e-05	0.00106533	3.26495
NM_001162924_at	7	56460	Mm.350037	Pkp3	plakophilin 3	-1.59584	-3.0227	8.92823	-18.7272	6.31241e-06	0.000436765	4.79959
NM_172891_at	6	243659	Mm.20114	Styk1	serine/threonine/tyrosine kinase 1	-1.59623	-3.02351	8.80527	-20.2021	4.29548e-06	0.000347031	5.22154
NM_053248_at	8	114479	Mm.172923	Slc5a5	solute carrier family 5 (sodium iodide symporter), member 5	-1.59852	-3.02832	7.92057	-14.2646	2.49755e-05	0.00107015	3.25811
NM_001077687_at	3	80877	Mm.439825	Lrba	LPS-responsive beige-like anchor	-1.60207	-3.03578	9.30232	-15.6923	1.54456e-05	0.000790371	3.80185
NM_001174107_at	12	338372	Mm.35284	Map3k9	mitogen-activated protein kinase kinase kinase 9	-1.60371	-3.03925	6.90668	-16.6486	1.14558e-05	0.000654474	4.13739
NM_008412_at	3	16447	Mm.207365	Ivl	involucrin	-1.6191	-3.07184	7.12755	-20.0968	4.41104e-06	0.000354516	5.1926
NM_011909_at	6	24110	Mm.326911	Usp18	ubiquitin specific peptidase 18	-1.6231	-3.08036	7.49595	-14.3499	2.42377e-05	0.0010483	3.29217
NM_027897_at	7	52428	Mm.286600	Rhpn2	rhophilin, Rho GTPase binding protein 2	-1.62374	-3.08173	8.13006	-12.8911	4.15054e-05	0.00146155	2.67878
NM_001033149_at	12	69480	Mm.130002	Ttc9	tetratricopeptide repeat domain 9	-1.62571	-3.08594	8.52818	-19.2219	5.53003e-06	0.000408662	4.94519
NM_007805_at	11	13056	Mm.149403	Cyb561	cytochrome b-561	-1.63228	-3.10003	9.07177	-22.043	2.75647e-06	0.000266626	5.70113
NM_016867_at	3	54120	Mm.97	Gipc2	GIPC PDZ domain containing family, member 2	-1.63291	-3.10138	6.59267	-11.8879	6.2202e-05	0.00190752	2.21456
NM_001162926_at	15	399603	c(\Mm.230853\", \"Mm.485489\")"	Fam84b	family with sequence similarity 84, member B	-1.63404	-3.10382	8.80733	-14.5446	2.26491e-05	0.00101085	3.36911
NM_019826_at	2	56357	Mm.6635	Ivd	isovaleryl coenzyme A dehydrogenase	-1.6445	-3.1264	10.4418	-16.2178	1.30787e-05	0.000706078	3.98888
NM_133829_at	1	98682	Mm.485466	Mfsd6	major facilitator superfamily domain containing 6	-1.64657	-3.13088	9.91167	-11.0165	9.08078e-05	0.00245121	1.77861
NM_010496_at	12	15902	Mm.34871	Id2	inhibitor of DNA binding 2	-1.64905	-3.13626	11.242	-23.9242	1.81618e-06	0.000220821	6.14475
NM_178395_at	8	70546	Mm.34326	Zdhhc2	zinc finger, DHHC domain containing 2	-1.66008	-3.16033	9.56694	-13.8412	2.90582e-05	0.00115109	3.08587
NM_145099_at	11	246788	c(\Mm.347652\", \"Mm.75196\")"	Trpv3	transient receptor potential cation channel, subfamily V, member 3	-1.66017	-3.16054	7.22521	-11.7586	6.56858e-05	0.001991	2.15187
NM_028870_at	13	74325	Mm.290026	Cltb	clathrin, light polypeptide (Lcb)	-1.66589	-3.1731	10.8287	-15.8443	1.47121e-05	0.000763819	3.85662
NM_001033311_at	5	231668	Mm.298603	Vsig10	V-set and immunoglobulin domain containing 10	-1.66756	-3.17677	8.32928	-24.9191	1.47543e-06	0.00019434	6.36268
NM_053015_at	1	171531	Mm.105208	Mlph	melanophilin	-1.66896	-3.17984	7.93852	-15.2968	1.75683e-05	0.000864768	3.65662
NR_029587_at	4	387243	NA	Mir200b	microRNA 200b	-1.67312	-3.18903	6.00156	-17.7892	8.19105e-06	0.00052135	4.51136
NM_028189_at	8	72297	Mm.290837	B3gnt3	UDP-GlcNAc:betaGal beta-1,3-N-acetylglucosaminyltransferase 3	-1.67893	-3.20191	10.3557	-11.6768	6.8007e-05	0.00203029	2.1119
NM_183288_at	11	70559	Mm.259113	Sh3d20	SH3 domain containing 20	-1.67928	-3.20269	9.38651	-10.6361	0.000108067	0.00274211	1.57762
NM_010165_at	2	14049	Mm.282719	Eya2	eyes absent 2 homolog (Drosophila)	-1.68419	-3.21361	9.02386	-19.9679	4.55768e-06	0.000359907	5.15692
NM_178907_at	9	102626	c(\Mm.222612\", \"Mm.445242\")"	Mapkapk3	mitogen-activated protein kinase-activated protein kinase 3	-1.68798	-3.22206	9.30418	-20.3308	4.15909e-06	0.000345995	5.25667
NM_181073_at	12	211945	Mm.478321	Plekhh1	pleckstrin homology domain containing, family H (with MyTH4 domain) member 1	-1.68956	-3.22559	7.60249	-14.8847	2.01608e-05	0.000946525	3.501
NM_001198809_at	2	353282	Mm.329991	Sfmbt2	Scm-like with four mbt domains 2	-1.70843	-3.26806	8.1716	-11.316	7.94913e-05	0.00226161	1.93214
NM_001033171_at	6	74253	Mm.121859	Klrg2	killer cell lectin-like receptor subfamily G, member 2	-1.7141	-3.28092	7.91902	-19.9043	4.63222e-06	0.000362064	5.13921
NM_133715_at	11	544817	Mm.397197	Arhgap27	Rho GTPase activating protein 27	-1.72441	-3.30446	8.40002	-17.5313	8.82006e-06	0.00054552	4.42914
NM_001163288_at	4	634731	Mm.483589	Susd1	sushi domain containing 1	-1.73507	-3.32896	7.59574	-23.6526	1.92501e-06	0.000229157	6.08335
NM_023663_at	16	72388	Mm.35290	Ripk4	receptor-interacting serine-threonine kinase 4	-1.73552	-3.32998	8.27929	-22.7266	2.35942e-06	0.000251049	5.86741
NM_001163749_at	8	69697	Mm.390010	2310057J16Rik	RIKEN cDNA 2310057J16 gene	-1.7436	-3.34869	7.32997	-13.1117	3.81245e-05	0.00138176	2.77598
NM_009988_at	16	13052	Mm.66222	Cxadr	coxsackie virus and adenovirus receptor	-1.74434	-3.35042	9.4019	-18.3791	6.94269e-06	0.000463677	4.69454
NM_018876_at	7	14344	Mm.290046	Fut2	fucosyltransferase 2	-1.74597	-3.35421	7.36961	-17.4882	8.93066e-06	0.00055044	4.41528
NM_028216_at	15	72373	Mm.46395	Psca	prostate stem cell antigen	-1.74869	-3.36052	6.78811	-17.74	8.30698e-06	0.000527549	4.49575
NM_008706_at	8	18104	Mm.252	Nqo1	NAD(P)H dehydrogenase, quinone 1	-1.75172	-3.3676	6.8151	-15.7454	1.51847e-05	0.000781231	3.82103
NM_172665_at	2	228026	Mm.34411	Pdk1	pyruvate dehydrogenase kinase, isoenzyme 1	-1.75397	-3.37285	7.66616	-21.0945	3.44797e-06	0.000311422	5.46009
NM_009416_at	4	22004	Mm.646	Tpm2	tropomyosin 2, beta	-1.75565	-3.37678	7.85968	-23.4387	2.01622e-06	0.000232241	6.03439
NM_027482_at	3	70617	Mm.317049	5730508B09Rik	RIKEN cDNA 5730508B09 gene	-1.75951	-3.38584	8.55438	-13.511	3.28027e-05	0.00123612	2.9477
NM_025961_at	2	67092	Mm.29975	Gatm	glycine amidinotransferase (L-arginine:glycine amidinotransferase)	-1.76591	-3.40088	8.88042	-21.4571	3.16155e-06	0.000294916	5.55372
NM_009061_at	1	19735	Mm.28262	Rgs2	regulator of G-protein signaling 2	-1.77945	-3.43295	8.21102	-8.3861	0.000345861	0.00609293	0.228404
NM_001109684_at	4	71529	Mm.255986	9030409G11Rik	RIKEN cDNA 9030409G11 gene	-1.78401	-3.44382	7.15788	-15.1269	1.85861e-05	0.000893598	3.59299
NM_145394_at	3	213603	Mm.33062	Slc44a3	solute carrier family 44, member 3	-1.78451	-3.445	6.40262	-10.6096	0.000109407	0.00276198	1.56337
NM_015731_at	2	11981	Mm.330819	Atp9a	ATPase, class II, type 9A	-1.80079	-3.48412	9.66096	-16.2562	1.29234e-05	0.000704376	4.00229
NM_178407_at	5	212285	Mm.244403	Arap2	ArfGAP with RhoGAP domain, ankyrin repeat and PH domain 2	-1.80397	-3.4918	8.46841	-27.5869	8.77913e-07	0.000151881	6.89736
NM_011896_at	3	24063	Mm.330986	Spry1	sprouty homolog 1 (Drosophila)	-1.80586	-3.49639	8.66866	-11.7576	6.57113e-05	0.001991	2.15142
NM_023059_at	7	24058	Mm.38017	Sigirr	single immunoglobulin and toll-interleukin 1 receptor (TIR) domain	-1.80592	-3.49651	8.05012	-13.4907	3.30511e-05	0.00124287	2.93909
NM_009142_at	8	20312	Mm.103711	Cx3cl1	chemokine (C-X3-C motif) ligand 1	-1.80995	-3.50631	9.77747	-9.82404	0.000159858	0.00353939	1.12443
NM_133731_at	17	70835	Mm.157351	Prss22	protease, serine, 22	-1.81021	-3.50693	9.3087	-11.1858	8.41923e-05	0.00234609	1.86589
NM_144883_at	2	227545	Mm.133542	5430407P10Rik	RIKEN cDNA 5430407P10 gene	-1.81115	-3.50922	8.30976	-21.3424	3.24899e-06	0.000299149	5.5243
NM_001177652_at	6	545886	Mm.449716	Gm5886	predicted gene 5886	-1.81749	-3.52467	6.3492	-21.3995	3.20511e-06	0.000296613	5.53897
NM_009667_at	7	11717	Mm.3238	Ampd3	adenosine monophosphate deaminase 3	-1.8181	-3.52618	9.64789	-12.8446	4.22638e-05	0.00148192	2.65805
NM_023463_at	17	68468	Mm.215096	Ly6g6c	lymphocyte antigen 6 complex, locus G6C	-1.82449	-3.54182	7.4115	-11.6106	6.99582e-05	0.00206471	2.07933
NM_025865_at	9	66952	Mm.273375	2310030G06Rik	RIKEN cDNA 2310030G06 gene	-1.82836	-3.55132	8.43402	-20.4696	4.01761e-06	0.00033818	5.29432
NM_172880_at	5	243084	Mm.130801	Tmprss11e	transmembrane protease, serine 11e	-1.82986	-3.55501	9.8715	-12.7254	4.42815e-05	0.00153641	2.60464
NM_001164612_at	16	224079	Mm.54954	Atp13a4	ATPase type 13A4	-1.83408	-3.56544	7.09504	-11.4326	7.55433e-05	0.0021798	1.99086
NM_001102405_at	9	11433	Mm.46354	Acp5	acid phosphatase 5, tartrate resistant	-1.83612	-3.57048	9.42183	-10.1075	0.000138983	0.00324115	1.28653
NM_178676_at	9	215446	Mm.76648	Entpd3	ectonucleoside triphosphate diphosphohydrolase 3	-1.83855	-3.57651	8.62303	-17.9897	7.73897e-06	0.000501552	4.57434
NM_007956_at	10	13982	c(\Mm.463262\", \"Mm.9213\")"	Esr1	estrogen receptor 1 (alpha)	-1.84865	-3.60163	8.43481	-27.6465	8.68301e-07	0.000151881	6.90854
NM_139292_at	10	70335	Mm.28147	Reep6	receptor accessory protein 6	-1.85156	-3.60891	10.375	-21.8811	2.86187e-06	0.000274152	5.66087
NM_010588_at	12	16450	Mm.186146	Jag2	jagged 2	-1.85742	-3.6236	7.83192	-23.3189	2.06957e-06	0.000235525	6.00672
NM_008773_at	7	18442	Mm.3000	P2ry2	purinergic receptor P2Y, G-protein coupled 2	-1.86456	-3.64156	7.52629	-8.75177	0.000281221	0.00529168	0.468878
NM_173036_at	8	54672	Mm.27995	Gpr97	G protein-coupled receptor 97	-1.87653	-3.6719	7.8725	-8.3248	0.000358347	0.00623187	0.187169
NM_001033208_at	9	102371	Mm.27585	Gcom1	GRINL1A complex locus	-1.87742	-3.67417	7.98314	-22.4928	2.48705e-06	0.000253617	5.81121
NM_021287_at	19	20743	Mm.329668	Spnb3	spectrin beta 3	-1.88373	-3.69029	8.02004	-22.1344	2.69903e-06	0.000264737	5.72371
NM_024246_at	3	71913	Mm.34256	Tmem79	transmembrane protein 79	-1.88801	-3.70125	8.40752	-18.2834	7.12904e-06	0.000471694	4.66525
NM_173862_at	15	239463	Mm.221241	Fam83a	family with sequence similarity 83, member A	-1.91586	-3.77338	8.85806	-14.694	2.15133e-05	0.000976414	3.42745
NM_010658_at	2	16658	Mm.330745	Mafb	v-maf musculoaponeurotic fibrosarcoma oncogene family, protein B (avian)	-1.92991	-3.81032	8.16769	-21.8304	2.89586e-06	0.000276477	5.64818
NM_009657_at	11	11676	Mm.7729	Aldoc	aldolase C, fructose-bisphosphate	-1.93095	-3.81306	8.77304	-8.30122	0.000363292	0.00629478	0.171233
NM_201600_at	18	17919	Mm.260098	Myo5b	myosin VB	-1.94189	-3.84208	7.21362	-20.377	4.11128e-06	0.000344062	5.26925
NM_008491_at	2	16819	Mm.9537	Lcn2	lipocalin 2	-1.96099	-3.89328	6.92248	-10.4795	0.000116285	0.0028769	1.49287
NM_028455_at	15	73167	Mm.128411	Arhgap8	Rho GTPase activating protein 8	-1.96888	-3.91463	7.55684	-11.9894	5.96229e-05	0.00185391	2.26325
NM_001168258_at	6	94346	Mm.29739	Tmem40	transmembrane protein 40	-1.98032	-3.9458	8.66189	-10.8456	9.81239e-05	0.00256828	1.68914
NM_010597_at	3	16497	Mm.316402	Kcnab1	potassium voltage-gated channel, shaker-related subfamily, beta member 1	-1.99948	-3.99856	7.67878	-19.1511	5.63466e-06	0.000412728	4.9246
NM_175249_at	5	76943	Mm.44242	Psapl1	prosaposin-like 1	-1.99953	-3.9987	7.39128	-29.8282	5.8899e-07	0.000127542	7.29781
NM_170689_at	10	11735	Mm.235960	Ank3	ankyrin 3, epithelial	-2.00544	-4.01512	8.49065	-24.4199	1.63584e-06	0.000205419	6.2547
NM_031880_at	11	83813	c(\Mm.28874\", \"Mm.358793\")"	Tnk1	tyrosine kinase, non-receptor, 1	-2.00896	-4.02492	7.93059	-22.1054	2.71707e-06	0.000264737	5.71657
NM_198014_at	14	105439	Mm.27548	Slain1	SLAIN motif family, member 1	-2.02679	-4.07496	7.1261	-15.0588	1.90138e-05	0.000907922	3.56727
XM_001477102_at	15	546643	Mm.322624	I830127L07Rik	RIKEN cDNA I830127L07 gene	-2.02908	-4.08145	6.64851	-14.918	1.99353e-05	0.000937485	3.51373
NM_001081162_at	2	269356	Mm.441391	Slc4a11	solute carrier family 4, sodium bicarbonate transporter-like, member 11	-2.02977	-4.08338	10.3917	-14.046	2.69915e-05	0.0011118	3.16985
NM_026279_at	4	67621	Mm.45533	Bend5	BEN domain containing 5	-2.03058	-4.08569	7.87086	-21.0068	3.52178e-06	0.000313864	5.43718
NM_178920_at	15	105853	Mm.410994	Mal2	mal, T-cell differentiation protein 2	-2.04875	-4.13747	6.37263	-23.8315	1.85248e-06	0.000224276	6.12389
NM_009518_at	1	22409	Mm.5130	Wnt10a	wingless related MMTV integration site 10a	-2.06317	-4.17903	10.685	-23.3645	2.04905e-06	0.000234127	6.01728
NM_001161844_at	7	80794	Mm.81698	Cblc	Casitas B-lineage lymphoma c	-2.06833	-4.19401	8.06063	-13.9464	2.79746e-05	0.00113055	3.12914
NM_133223_at	11	170758	Mm.34008	Rac3	RAS-related C3 botulinum substrate 3	-2.08567	-4.24471	8.47726	-16.9124	1.058e-05	0.000623214	4.22632
NM_030166_at	14	78754	Mm.40681	Galntl2	UDP-N-acetyl-alpha-D-galactosamine:polypeptide N-acetylgalactosaminyltransferase-like 2	-2.11716	-4.3384	8.15538	-8.54563	0.000315705	0.00573623	0.334454
NM_001127330_at	6	19016	Mm.3020	Pparg	peroxisome proliferator activated receptor gamma	-2.1172	-4.33852	9.04391	-13.9656	2.77812e-05	0.00112852	3.13704
NM_010495_at	2	15901	Mm.444	Id1	inhibitor of DNA binding 1	-2.11762	-4.33977	10.2507	-14.6195	2.20709e-05	0.000993575	3.39844
NM_133664_at	1	16763	Mm.36726	Lad1	ladinin	-2.12277	-4.35528	10.279	-22.2478	2.62968e-06	0.000264371	5.75159
NM_027984_at	11	71889	Mm.248620	Epn3	epsin 3	-2.1279	-4.37081	8.46622	-14.5304	2.27607e-05	0.0010134	3.36353
NM_028011_at	11	71943	Mm.167868	Tom1l1	target of myb1-like 1 (chicken)	-2.13116	-4.38069	9.56173	-17.1934	9.73334e-06	0.000586702	4.31941
NM_008744_at	11	18208	Mm.39095	Ntn1	netrin 1	-2.1467	-4.42815	8.84864	-18.7148	6.33366e-06	0.000436765	4.79589
NM_018815_at	6	54563	Mm.28162	Nup210	nucleoporin 210	-2.14702	-4.42913	8.15417	-25.518	1.30706e-06	0.000181401	6.48877
NM_021273_at	12	12709	Mm.16831	Ckb	creatine kinase, brain	-2.14942	-4.43648	10.7852	-15.0857	1.88432e-05	0.000902539	3.57746
NM_198664_at	4	381605	Mm.331595	Tbc1d2	TBC1 domain family, member 2	-2.16172	-4.47448	8.07726	-15.8866	1.45155e-05	0.000759158	3.87175
NM_194333_at	1	22626	Mm.68157	Slc23a3	solute carrier family 23 (nucleobase transporters), member 3	-2.1722	-4.50712	6.98228	-11.1233	8.65664e-05	0.00238653	1.83381
NM_020293_at	17	56863	Mm.103738	Cldn9	claudin 9	-2.17404	-4.51285	9.22507	-9.63358	0.000175986	0.0037817	1.013
NM_153060_at	11	216892	Mm.212812	Spns2	spinster homolog 2 (Drosophila)	-2.18568	-4.54941	10.4273	-19.4908	5.15341e-06	0.000386859	5.02257
NM_001164311_at	19	67573	Mm.178767	Loxl4	lysyl oxidase-like 4	-2.18983	-4.56253	10.6138	-20.6475	3.84475e-06	0.000328489	5.34209
NM_027172_at	2	69698	Mm.258262	2310046K01Rik	RIKEN cDNA 2310046K01 gene	-2.20629	-4.61487	7.66581	-12.3139	5.21864e-05	0.00170075	2.41628
NM_022032_at	10	64058	Mm.28209	Perp	PERP, TP53 apoptosis effector	-2.20763	-4.61915	10.7978	-16.3546	1.25355e-05	0.000697941	4.03648
NM_172496_at	11	12808	Mm.22847	Cobl	cordon-bleu	-2.21119	-4.63056	7.72523	-29.5568	6.17158e-07	0.000128277	7.25146
NM_176846_at	9	320051	Mm.277540	Exph5	exophilin 5	-2.21633	-4.64708	6.809	-16.8257	1.08586e-05	0.000636983	4.19728
NM_001005784_at	4	12695	Mm.90218	Inadl	InaD-like (Drosophila)	-2.23402	-4.70444	8.54314	-16.1852	1.32125e-05	0.000710836	3.97746
NM_172441_at	X	110380	Mm.40796	Shroom2	shroom family member 2	-2.24699	-4.74692	8.24118	-11.438	7.53689e-05	0.00217698	1.99352
NM_001145015_at	2	545481	Mm.125371	Arhgap40	Rho GTPase activating protein 40	-2.24717	-4.7475	7.93511	-23.5759	1.95714e-06	0.000230369	6.06585
NM_008485_at	1	16782	Mm.329272	Lamc2	laminin, gamma 2	-2.24921	-4.75424	10.4995	-26.0531	1.17572e-06	0.000175651	6.59833
NM_144552_at	12	217517	Mm.285400	Stxbp6	syntaxin binding protein 6 (amisyn)	-2.25188	-4.76303	7.71415	-26.038	1.1792e-06	0.000175651	6.59529
NM_054056_at	10	114774	Mm.391419	Pawr	PRKC, apoptosis, WT1, regulator	-2.2551	-4.77369	8.62261	-32.8246	3.60992e-07	9.67001e-05	7.77467
NM_028584_at	8	73608	Mm.86833	Marveld3	MARVEL (membrane-associating) domain containing 3	-2.26215	-4.79705	8.11785	-21.4654	3.15533e-06	0.000294916	5.55584
NM_011016_at	4	18406	Mm.14173	Orm2	orosomucoid 2	-2.27049	-4.82488	6.95951	-9.70372	0.000169831	0.00368845	1.05428
NM_173019_at	9	270198	Mm.132391	Pfkfb4	6-phosphofructo-2-kinase/fructose-2,6-biphosphatase 4	-2.27268	-4.83221	8.59149	-16.6607	1.14136e-05	0.000654333	4.14152
NM_024469_at	6	79362	Mm.154529	Bhlhe41	basic helix-loop-helix family, member e41	-2.27776	-4.84926	8.68804	-10.7954	0.000100406	0.00261358	1.66259
NM_172752_at	8	234214	c(\Mm.211096\", \"Mm.447653\", \"Mm.482260\")"	Sorbs2	sorbin and SH3 domain containing 2	-2.28528	-4.8746	6.16368	-25.228	1.38557e-06	0.000189531	6.42816
NM_030127_at	5	78558	Mm.274255	Htra3	HtrA serine peptidase 3	-2.2909	-4.89362	7.89015	-34.316	2.87574e-07	8.99097e-05	7.99027
NM_008768_at	4	18405	Mm.4777	Orm1	orosomucoid 1	-2.31013	-4.95929	6.8323	-9.37635	0.000200937	0.00417289	0.859208
NM_007472_at	6	11826	Mm.18625	Aqp1	aquaporin 1	-2.31387	-4.97217	10.413	-9.05748	0.000237937	0.00471589	0.663018
NM_010207_at	7	14183	Mm.16340	Fgfr2	fibroblast growth factor receptor 2	-2.31584	-4.97893	7.01609	-25.8145	1.23223e-06	0.000176033	6.54984
NM_001109043_at	X	22673	Mm.1161	Zfp185	zinc finger protein 185	-2.32239	-5.0016	6.77752	-22.1186	2.70881e-06	0.000264737	5.71983
NM_019935_at	19	18426	Mm.280225	Ovol1	OVO homolog-like 1 (Drosophila)	-2.34342	-5.07503	6.95294	-19.4129	5.25929e-06	0.000393768	5.00027
NM_028889_at	1	98363	Mm.247951	Efhd1	EF hand domain containing 1	-2.35833	-5.12775	7.46799	-11.1433	8.5799e-05	0.00237659	1.84408
NM_001122680_at	1	71740	Mm.263414	Pvrl4	poliovirus receptor-related 4	-2.37181	-5.17591	7.77395	-9.09979	0.000232589	0.00464052	0.689416
NM_001109657_at	11	14457	c(\Mm.152121\", \"Mm.40338\")"	Gas7	growth arrest specific 7	-2.37433	-5.18495	8.96443	-10.7736	0.000101412	0.00262742	1.65106
NM_148933_at	2	108115	Mm.133687	Slco4a1	solute carrier organic anion transporter family, member 4a1	-2.37946	-5.20341	8.80776	-12.4216	4.99654e-05	0.00166672	2.46619
NM_181404_at	19	107351	Mm.260722	Kank1	KN motif and ankyrin repeat domains 1	-2.38353	-5.21813	7.90322	-32.5959	3.74138e-07	9.76568e-05	7.7404
NM_001033433_at	11	380705	Mm.485652	Tmem102	transmembrane protein 102	-2.38568	-5.22592	8.19759	-10.5702	0.000111441	0.00279941	1.54208
NM_010680_at	18	16774	Mm.42012	Lama3	laminin, alpha 3	-2.39109	-5.24555	7.73774	-11.0433	8.9722e-05	0.00243725	1.79249
NM_172264_at	14	218865	Mm.259916	Chdh	choline dehydrogenase	-2.3956	-5.26198	8.51849	-16.4559	1.21502e-05	0.000679147	4.07148
NM_016674_at	16	12737	Mm.289441	Cldn1	claudin 1	-2.41609	-5.33721	9.12451	-22.9986	2.2207e-06	0.000245841	5.93191
NM_030014_at	4	77963	Mm.49994	Hook1	hook homolog 1 (Drosophila)	-2.42782	-5.38078	7.9565	-13.5245	3.26379e-05	0.00123317	2.95345
NM_023158_at	11	66102	Mm.425692	Cxcl16	chemokine (C-X-C motif) ligand 16	-2.44519	-5.44596	9.90342	-27.6298	8.70972e-07	0.000151881	6.90542
NM_010836_at	7	17703	Mm.4816	Msx3	homeobox, msh-like 3	-2.45132	-5.46917	7.97122	-36.3448	2.14316e-07	8.1993e-05	8.26309
NM_172760_at	8	234683	Mm.237966	Elmo3	engulfment and cell motility 3, ced-12 homolog (C. elegans)	-2.45297	-5.47544	7.58553	-35.7523	2.33132e-07	8.1993e-05	8.18571
NM_001033210_at	9	102502	Mm.11869	Pls1	plastin 1 (I-isoform)	-2.46167	-5.50855	7.28054	-19.2751	5.45305e-06	0.000406138	4.96058
NM_172205_at	7	282619	Mm.250717	Sbsn	suprabasin	-2.49183	-5.62492	7.85047	-32.6743	3.6957e-07	9.73577e-05	7.75218
NM_145934_at	17	106766	Mm.204991	Stap2	signal transducing adaptor family member 2	-2.51537	-5.71744	9.62139	-10.6647	0.00010664	0.00272366	1.59297
NM_001199283_at	11	215113	Mm.11186	Slc43a2	solute carrier family 43, member 2	-2.53696	-5.80366	8.82373	-22.6646	2.39251e-06	0.000251049	5.85256
NM_001164201_at	7	545975	Mm.380104	Lass3	LAG1 homolog, ceramide synthase 3	-2.54351	-5.83006	7.9266	-16.6559	1.14303e-05	0.000654333	4.13988
NM_001177797_at	19	226250	Mm.226284	Afap1l2	actin filament associated protein 1-like 2	-2.55466	-5.87529	7.76475	-18.9093	6.01004e-06	0.000428498	4.85367
NM_126166_at	8	142980	Mm.33874	Tlr3	toll-like receptor 3	-2.57299	-5.95043	8.9768	-24.6425	1.56187e-06	0.000199635	6.30318
NM_001037859_at	18	12978	Mm.22574	Csf1r	colony stimulating factor 1 receptor	-2.57466	-5.9573	8.01476	-37.9738	1.71214e-07	7.58992e-05	8.46662
NM_023270_at	X	66889	Mm.27764	Rnf128	ring finger protein 128	-2.57963	-5.97785	7.38161	-25.9405	1.20199e-06	0.000176033	6.57553
NM_001163136_at	12	238455	Mm.31376	Macc1	metastasis associated in colon cancer 1	-2.62495	-6.16864	6.79128	-18.3689	6.96225e-06	0.000463895	4.69143
NM_001039934_at	1	17756	Mm.256966	Mtap2	microtubule-associated protein 2	-2.63436	-6.20899	9.33271	-37.7671	1.76069e-07	7.58992e-05	8.44151
XM_001475753_at	15	546644	NA	Ly6g	lymphocyte antigen 6 complex, locus G	-2.6393	-6.23028	6.21932	-25.1805	1.39895e-06	0.000189531	6.41816
NM_029821_at	7	76974	Mm.272359	1190003J15Rik	RIKEN cDNA 1190003J15 gene	-2.66406	-6.33812	8.47183	-11.1349	8.61222e-05	0.00237659	1.83974
NM_001146060_at	9	235633	Mm.86338	Als2cl	ALS2 C-terminal like	-2.6776	-6.39789	7.88678	-37.1579	1.9136e-07	7.66815e-05	8.36632
NM_001093749_at	9	319742	Mm.49611	Mpzl3	myelin protein zero-like 3	-2.70847	-6.5363	8.5853	-26.3429	1.11116e-06	0.000171813	6.65652
NM_145602_at	8	234593	Mm.29846	Ndrg4	N-myc downstream regulated gene 4	-2.71118	-6.54858	8.97529	-8.8785	0.000262232	0.00504787	0.550101
NM_138653_at	4	192120	Mm.29808	Bspry	B-box and SPRY domain containing	-2.73282	-6.64755	7.85955	-39.4808	1.40271e-07	7.58992e-05	8.64367
NM_009705_at	12	11847	Mm.3506	Arg2	arginase type II	-2.74417	-6.70005	7.58154	-16.0756	1.36738e-05	0.000729894	3.93891
NM_010741_at	15	17067	Mm.1583	Ly6c1	lymphocyte antigen 6 complex, locus C1	-2.75561	-6.75337	11.6932	-8.90218	0.000258854	0.0050168	0.56516
NM_194344_at	5	231147	c(\Mm.290429\", \"Mm.483117\")"	Sh3tc1	SH3 domain and tetratricopeptide repeats 1	-2.76134	-6.78026	7.73818	-20.7982	3.70512e-06	0.000322368	5.38222
NM_029001_at	13	74559	Mm.286127	Elovl7	ELOVL family member 7, elongation of long chain fatty acids (yeast)	-2.79112	-6.92168	7.90535	-22.1355	2.6983e-06	0.000264737	5.724
NM_027158_at	5	69665	Mm.75713	2310043J07Rik	RIKEN cDNA 2310043J07 gene	-2.79238	-6.92773	9.28661	-12.2837	5.28289e-05	0.00170858	2.40224
NM_009902_at	5	12739	Mm.158662	Cldn3	claudin 3	-2.80529	-6.98998	9.92691	-14.0464	2.69878e-05	0.0011118	3.17001
NM_201529_at	14	380928	Mm.485547	Lmo7	LIM domain only 7	-2.80596	-6.99324	6.97861	-20.9731	3.55063e-06	0.000313864	5.42835
NM_173379_at	16	210530	c(\Mm.326869\", \"Mm.485433\")"	Leprel1	leprecan-like 1	-2.82067	-7.06488	8.12834	-33.5077	3.24885e-07	9.4856e-05	7.87508
NM_008365_at	1	16182	Mm.253664	Il18r1	interleukin 18 receptor 1	-2.82112	-7.06709	8.86567	-22.5945	2.43052e-06	0.000251049	5.83575
NM_053095_at	1	93672	Mm.196691	Il24	interleukin 24	-2.84285	-7.17436	9.99	-15.8487	1.46914e-05	0.000763819	3.85821
NM_175263_at	11	77583	Mm.32839	Notum	notum pectinacetylesterase homolog (Drosophila)	-2.85923	-7.25629	8.26526	-43.6101	8.42559e-08	6.12908e-05	9.0798
NM_133974_at	9	109332	Mm.27519	Cdcp1	CUB domain containing protein 1	-2.87183	-7.31994	8.58921	-32.8085	3.61904e-07	9.67001e-05	7.77226
NM_009141_at	5	20311	Mm.4660	Cxcl5	chemokine (C-X-C motif) ligand 5	-2.88335	-7.37861	7.50747	-28.449	7.50208e-07	0.000141728	7.05625
NM_001007460_at	16	332175	Mm.327852	Zdhhc23	zinc finger, DHHC domain containing 23	-2.88916	-7.40839	7.61066	-43.0852	8.96509e-08	6.12908e-05	9.02801
NM_015775_at	16	50528	Mm.276145	Tmprss2	transmembrane protease, serine 2	-2.89093	-7.41749	7.24588	-12.5361	4.77255e-05	0.00161959	2.5188
NM_023785_at	5	57349	Mm.293614	Ppbp	pro-platelet basic protein	-2.9084	-7.50786	7.80467	-9.07607	0.00023557	0.00468357	0.674629
NM_177809_at	13	328258	Mm.482177	Slc25a48	solute carrier family 25, member 48	-2.91892	-7.56281	8.9079	-33.0704	3.47476e-07	9.67001e-05	7.81113
NM_153529_at	13	68404	Mm.232930	Nrn1	neuritin 1	-2.9228	-7.58314	8.59854	-13.0756	3.8655e-05	0.00139565	2.76018
NM_023842_at	13	109620	Mm.355327	Dsp	desmoplakin	-2.92389	-7.58888	9.5256	-16.9899	1.03379e-05	0.000611486	4.25217
NM_001083916_at	4	69073	Mm.299081	1810019J16Rik	RIKEN cDNA 1810019J16 gene	-2.93241	-7.63386	8.02421	-34.3342	2.86797e-07	8.99097e-05	7.99281
NM_017465_at	7	54200	Mm.271634	Sult2b1	sulfotransferase family, cytosolic, 2B, member 1	-2.96895	-7.82964	8.48419	-28.0099	8.12263e-07	0.000148139	6.9761
NM_001081047_at	4	194231	Mm.331958	Cnksr1	connector enhancer of kinase suppressor of Ras 1	-2.99334	-7.96316	7.67516	-35.2478	2.50726e-07	8.1993e-05	8.11836
NM_028182_at	8	72281	Mm.40974	Sh2d4a	SH2 domain containing 4A	-3.00067	-8.0037	7.65199	-15.3719	1.71397e-05	0.000854013	3.6845
NM_001038602_at	13	218518	Mm.25300	Marveld2	MARVEL (membrane-associating) domain containing 2	-3.00902	-8.05016	6.8445	-37.5013	1.82555e-07	7.64915e-05	8.40892
NM_008730_at	11	18164	Mm.5142	Nptx1	neuronal pentraxin 1	-3.01048	-8.05832	8.93928	-35.2801	2.49551e-07	8.1993e-05	8.12272
NM_011435_at	5	20657	Mm.2407	Sod3	superoxide dismutase 3, extracellular	-3.01659	-8.09252	8.04896	-33.3387	3.33401e-07	9.4856e-05	7.8505
NM_020519_at	15	57277	Mm.27630	Slurp1	secreted Ly6/Plaur domain containing 1	-3.02267	-8.1267	8.4078	-21.0191	3.51129e-06	0.000313864	5.44041
NM_026323_at	2	67701	Mm.27289	Wfdc2	WAP four-disulfide core domain 2	-3.04359	-8.24543	11.3181	-15.7575	1.51259e-05	0.000779614	3.8254
NM_177243_at	1	320718	Mm.482704	Slc26a9	solute carrier family 26, member 9	-3.10101	-8.58022	7.85422	-33.5957	3.20553e-07	9.4856e-05	7.88781
NM_178381_at	7	71345	Mm.235813	Ano9	anoctamin 9	-3.11395	-8.65751	7.20985	-16.4468	1.21842e-05	0.000679714	4.06834
NM_007801_at	9	13036	Mm.2277	Ctsh	cathepsin H	-3.11814	-8.68265	8.08131	-11.1499	8.55479e-05	0.00237659	1.84746
NM_008009_at	5	14181	Mm.46053	Fgfbp1	fibroblast growth factor binding protein 1	-3.12769	-8.74034	8.59221	-45.766	6.57936e-08	5.67241e-05	9.28236
NM_001045518_at	9	208994	Mm.256929	Fam83b	family with sequence similarity 83, member B	-3.12855	-8.74555	6.73254	-16.798	1.09495e-05	0.000640997	4.18795
NM_026922_at	8	69047	Mm.46251	Atp2c2	ATPase, Ca++ transporting, type 2C, member 2	-3.13369	-8.77679	8.48296	-37.9563	1.7162e-07	7.58992e-05	8.4645
NM_001168620_at	17	83965	Mm.30145	Enpp5	ectonucleotide pyrophosphatase/phosphodiesterase 5	-3.13701	-8.797	7.42296	-19.7277	4.84677e-06	0.000373874	5.08973
NM_001037759_at	1	170755	Mm.336410	Sgk3	serum/glucocorticoid regulated kinase 3	-3.14646	-8.8548	8.10888	-47.4552	5.46363e-08	5.67241e-05	9.43046
NM_011436_at	9	20660	Mm.121920	Sorl1	sortilin-related receptor, LDLR class A repeats-containing	-3.15738	-8.92206	8.37858	-27.3544	9.16697e-07	0.000154325	6.85341
NM_018784_at	16	54613	Mm.212742	St3gal6	ST3 beta-galactoside alpha-2,3-sialyltransferase 6	-3.24127	-9.45629	8.61185	-27.5397	8.85626e-07	0.000151881	6.88848
NM_007921_at	1	13710	Mm.441439	Elf3	E74-like factor 3	-3.26359	-9.6037	7.27866	-16.5528	1.17947e-05	0.000668469	4.10475
NM_007621_at	11	12409	Mm.21454	Cbr2	carbonyl reductase 2	-3.29123	-9.78949	7.95462	-35.4424	2.43755e-07	8.1993e-05	8.14451
NM_145469_at	15	223473	Mm.258402	Nipal2	NIPA-like domain containing 2	-3.30125	-9.85771	9.56429	-8.28251	0.000367273	0.00633673	0.158562
NM_028799_at	2	74176	Mm.20187	Tgm5	transglutaminase 5	-3.32314	-10.0084	7.84758	-18.0764	7.55254e-06	0.000492838	4.60137
NM_181579_at	X	69693	Mm.34964	Pof1b	premature ovarian failure 1B	-3.33626	-10.0999	6.41693	-39.9156	1.32618e-07	7.58992e-05	8.69286
NM_001166633_at	2	228366	Mm.31158	Gyltl1b	glycosyltransferase-like 1B	-3.34707	-10.1758	7.83207	-40.8281	1.18116e-07	7.30545e-05	8.79348
NM_011177_at	7	19144	Mm.3944	Klk6	kallikrein related-peptidase 6	-3.35731	-10.2483	10.8307	-25.1191	1.41646e-06	0.000190093	6.40521
XM_003086792_at	Un	100048759	NA	LOC100048759	complement C3-like	-3.35946	-10.2635	9.68465	-12.5524	4.74176e-05	0.0016118	2.52622
NM_009778_at	17	12266	Mm.19131	C3	complement component 3	-3.3605	-10.271	9.59495	-12.3379	5.16802e-05	0.00169524	2.42747
NM_010136_at	9	13813	Mm.200692	Eomes	eomesodermin homolog (Xenopus laevis)	-3.36402	-10.296	8.21305	-43.3626	8.67503e-08	6.12908e-05	9.0555
NM_028110_at	3	72121	Mm.14816	Dennd2d	DENN/MADD domain containing 2D	-3.37214	-10.3542	7.05726	-29.5454	6.18386e-07	0.000128277	7.24948
NM_139305_at	4	230099	Mm.283682	Car9	carbonic anhydrase 9	-3.38267	-10.43	7.82567	-28.9145	6.90497e-07	0.000135485	7.13947
NM_011048_at	7	18553	Mm.294007	Pcsk6	proprotein convertase subtilisin/kexin type 6	-3.39114	-10.4915	9.60206	-38.772	1.53912e-07	7.58992e-05	8.56168
NM_178446_at	5	245945	c(\Mm.36863\", \"Mm.400185\", \"Mm.426431\")"	Rbm47	RNA binding motif protein 47	-3.40813	-10.6157	8.1633	-14.9744	1.95599e-05	0.000927497	3.53524
NM_001034031_at	6	57890	Mm.131781	Il17re	interleukin 17 receptor E	-3.41637	-10.6765	8.05071	-37.3839	1.85509e-07	7.64915e-05	8.39443
NM_175378_at	17	78785	Mm.482336	Clip4	CAP-GLY domain containing linker protein family, member 4	-3.42044	-10.7067	8.59666	-47.0978	5.67957e-08	5.67241e-05	9.39986
NM_133712_at	7	69540	Mm.46421	Klk10	kallikrein related-peptidase 10	-3.42178	-10.7167	10.7024	-15.5747	1.60433e-05	0.000819475	3.75906
NM_016689_at	4	11828	Mm.34043	Aqp3	aquaporin 3	-3.4404	-10.8558	8.71095	-25.8107	1.23318e-06	0.000176033	6.54904
NM_053115_at	14	93732	Mm.28700	Acox2	acyl-Coenzyme A oxidase 2, branched chain	-3.44382	-10.8816	8.66089	-45.8298	6.53252e-08	5.67241e-05	9.28812
NM_133663_at	11	192897	Mm.213873	Itgb4	integrin beta 4	-3.50159	-11.3262	9.6924	-19.9527	4.57534e-06	0.000359907	5.1527
NM_172444_at	9	207596	c(\Mm.28791\", \"Mm.379523\")"	Thsd4	thrombospondin, type I, domain containing 4	-3.50807	-11.3772	8.09885	-45.9143	6.47114e-08	5.67241e-05	9.29572
NM_176838_at	8	77411	Mm.183003	Esrp2	epithelial splicing regulatory protein 2	-3.50825	-11.3786	8.00249	-19.0753	5.74915e-06	0.000416315	4.90249
NM_198884_at	6	330406	Mm.321840	B4galnt3	beta-1,4-N-acetyl-galactosaminyl transferase 3	-3.52319	-11.497	8.31498	-43.008	9.04789e-08	6.12908e-05	9.02031
NM_026496_at	15	252973	c(\Mm.244612\", \"Mm.391911\")"	Grhl2	grainyhead-like 2 (Drosophila)	-3.53853	-11.6199	7.63081	-46.9686	5.76012e-08	5.67241e-05	9.38871
NM_146117_at	2	227618	Mm.275228	Lrrc26	leucine rich repeat containing 26	-3.56278	-11.8169	8.37205	-23.7455	1.88694e-06	0.00022652	6.10444
NM_027077_at	1	69428	Mm.84467	1700016C15Rik	RIKEN cDNA 1700016C15 gene	-3.59277	-12.0651	7.30777	-21.4941	3.13397e-06	0.000294273	5.56316
NM_015736_at	2	14425	Mm.439760	Galnt3	UDP-N-acetyl-alpha-D-galactosamine:polypeptide N-acetylgalactosaminyltransferase 3	-3.65393	-12.5876	8.69851	-34.7297	2.70469e-07	8.74445e-05	8.04774
NM_010346_at	11	14786	Mm.276702	Grb7	growth factor receptor bound protein 7	-3.67682	-12.7889	8.06505	-42.494	9.62289e-08	6.22229e-05	8.96848
NM_016887_at	11	53624	Mm.281896	Cldn7	claudin 7	-3.70547	-13.0454	8.19255	-32.9311	3.5506e-07	9.67001e-05	7.79051
NM_001164185_at	7	54135	c(\Mm.4067\", \"Mm.441469\")"	Lsr	lipolysis stimulated lipoprotein receptor	-3.72284	-13.2035	8.46231	-22.9496	2.24493e-06	0.000246604	5.92037
NM_001034875_at	2	381399	Mm.315572	Gm1006	predicted gene 1006	-3.73044	-13.2732	8.8352	-20.9217	3.59525e-06	0.000314734	5.41483
NM_133743_at	7	72434	Mm.281093	Lypd3	Ly6/Plaur domain containing 3	-3.74645	-13.4213	8.98246	-51.5701	3.56687e-08	5.67241e-05	9.75658
NM_008756_at	13	18260	Mm.4807	Ocln	occludin	-3.75442	-13.4957	6.82579	-38.7201	1.5497e-07	7.58992e-05	8.5556
NM_017379_at	6	53857	Mm.32884	Tuba8	tubulin, alpha 8	-3.79961	-13.925	9.30947	-18.5619	6.6029e-06	0.000449423	4.74997
NM_010762_at	2	17153	Mm.39040	Mal	myelin and lymphocyte protein, T-cell differentiation protein	-3.81681	-14.0921	8.89892	-17.872	8.00074e-06	0.000514151	4.53745
NM_016958_at	11	16664	Mm.439898	Krt14	keratin 14	-3.88127	-14.7359	9.17877	-22.1707	2.67655e-06	0.000264737	5.73267
NM_028478_at	5	73246	Mm.30172	Rassf6	Ras association (RalGDS/AF-6) domain family member 6	-3.88162	-14.7395	7.20571	-20.2622	4.23116e-06	0.000347031	5.23797
NM_172393_at	10	11630	Mm.292082	Aim1	absent in melanoma 1	-3.90784	-15.0099	8.84379	-17.3784	9.22012e-06	0.000561717	4.37977
NM_023113_at	11	11484	Mm.293574	Aspa	aspartoacylase	-3.91216	-15.0549	8.10587	-13.1855	3.70676e-05	0.00135554	2.80812
NM_021359_at	2	16420	Mm.98193	Itgb6	integrin beta 6	-3.94074	-15.3561	7.30524	-20.9583	3.56343e-06	0.000313864	5.42445
NM_001198636_at	10	17761	Mm.20928	Mtap7	microtubule-associated protein 7	-3.95024	-15.4576	7.5761	-42.727	9.35701e-08	6.19108e-05	8.9921
NM_001001488_at	18	54670	c(\Mm.270043\", \"Mm.456199\")"	Atp8b1	ATPase, class I, type 8B, member 1	-3.96218	-15.586	7.62912	-31.1521	4.71712e-07	0.000112146	7.51615
NM_001114312_at	19	71653	Mm.37338	4930506M07Rik	RIKEN cDNA 4930506M07 gene	-4.0028	-16.0311	7.4602	-31.2766	4.62189e-07	0.000111627	7.53604
NM_011213_at	4	19268	Mm.29855	Ptprf	protein tyrosine phosphatase, receptor type, F	-4.03453	-16.3875	8.92717	-30.057	5.66424e-07	0.000125901	7.33646
NM_008590_at	6	17294	Mm.335639	Mest	mesoderm specific transcript	-4.04303	-16.4844	8.65972	-33.4328	3.28629e-07	9.4856e-05	7.86421
NM_144914_at	5	231832	Mm.482655	Tmem184a	transmembrane protein 184a	-4.04929	-16.5561	7.80292	-24.9902	1.45416e-06	0.000193328	6.37783
NM_019427_at	4	54357	c(\Mm.28217\", \"Mm.381403\")"	Epb4.1l4b	erythrocyte protein band 4.1-like 4b	-4.05735	-16.6488	8.52029	-48.2974	4.99241e-08	5.67241e-05	9.50105
NM_009527_at	6	22421	Mm.56964	Wnt7a	wingless-related MMTV integration site 7A	-4.13712	-17.5953	7.7793	-19.9409	4.58916e-06	0.000359907	5.14941
NM_016851_at	1	54139	Mm.273695	Irf6	interferon regulatory factor 6	-4.14211	-17.6562	8.01925	-58.6401	1.84529e-08	5.67241e-05	10.2213
NM_011907_at	X	24102	Mm.23312	Trex2	three prime repair exonuclease 2	-4.15285	-17.7882	8.35075	-22.2215	2.6456e-06	0.000264737	5.74512
NM_001163525_at	3	66166	Mm.24006	S100a14	S100 calcium binding protein A14	-4.21282	-18.5432	7.65283	-48.6745	4.79723e-08	5.67241e-05	9.53199
NM_133351_at	7	76560	Mm.5875	Prss8	protease, serine, 8 (prostasin)	-4.28087	-19.4389	8.657	-23.2818	2.08643e-06	0.000236498	5.99812
NM_138750_at	2	192212	Mm.34171	Prom2	prominin 2	-4.33068	-20.1217	8.31157	-54.1784	2.76935e-08	5.67241e-05	9.94078
NM_011464_at	7	20733	Mm.295230	Spint2	serine protease inhibitor, Kunitz type 2	-4.3374	-20.2156	9.57139	-38.1365	1.67507e-07	7.58992e-05	8.48624
NM_011872_at	7	23993	Mm.251227	Klk7	kallikrein related-peptidase 7 (chymotryptic, stratum corneum)	-4.38476	-20.8902	10.6267	-24.1658	1.72548e-06	0.000214374	6.19868
NM_001110300_at	9	11768	Mm.22239	Ap1m2	adaptor protein complex AP-1, mu 2 subunit	-4.39475	-21.0354	7.83859	-23.4698	2.00267e-06	0.000231618	6.04152
NM_009763_at	5	12182	Mm.246332	Bst1	bone marrow stromal cell antigen 1	-4.41031	-21.2636	7.65671	-30.2491	5.48273e-07	0.000122826	7.36861
NM_016907_at	2	20732	Mm.104955	Spint1	serine protease inhibitor, Kunitz type 1	-4.51949	-22.9352	9.16012	-41.9355	1.0298e-07	6.51084e-05	8.91102
NM_009801_at	3	12349	Mm.1186	Car2	carbonic anhydrase 2	-4.5685	-23.7277	9.32012	-62.0544	1.38025e-08	5.67241e-05	10.4104
NM_009864_at	8	12550	Mm.35605	Cdh1	cadherin 1	-4.57233	-23.7907	9.02523	-18.5819	6.56685e-06	0.000448042	4.75601
NM_024204_at	19	52024	Mm.183030	Ankrd22	ankyrin repeat domain 22	-4.60181	-24.282	8.08325	-38.6472	1.56473e-07	7.58992e-05	8.54702
NM_181820_at	7	353499	Mm.360398	Tmc4	transmembrane channel-like gene family 4	-4.61082	-24.434	8.16929	-36.5291	2.08837e-07	8.13921e-05	8.28678
NM_010153_at	10	13867	Mm.373043	Erbb3	v-erb-b2 erythroblastic leukemia viral oncogene homolog 3 (avian)	-4.62377	-24.6544	8.69451	-27.3757	9.1307e-07	0.000154325	6.85744
NM_008430_at	8	16525	Mm.10800	Kcnk1	potassium channel, subfamily K, member 1	-4.71579	-26.2782	8.61657	-53.0941	3.07196e-08	5.67241e-05	9.86616
NM_011176_at	9	19143	Mm.243926	St14	suppression of tumorigenicity 14 (colon carcinoma)	-4.80618	-27.9773	9.03792	-51.9754	3.42651e-08	5.67241e-05	9.78627
NM_009434_at	7	22113	Mm.334344	Phlda2	pleckstrin homology-like domain, family A, member 2	-4.86264	-29.0937	9.33625	-57.1911	2.09805e-08	5.67241e-05	10.1346
NM_007962_at	9	14012	Mm.33240	Mpzl2	myelin protein zero-like 2	-4.96575	-31.2493	9.38843	-15.7589	1.5119e-05	0.000779614	3.82591
NM_025452_at	4	66260	Mm.25295	Tmem54	transmembrane protein 54	-5.21434	-37.1255	8.66275	-55.9609	2.34566e-08	5.67241e-05	10.0578
NM_008532_at	17	17075	Mm.4259	Epcam	epithelial cell adhesion molecule	-5.34603	-40.6738	9.06682	-35.4558	2.43286e-07	8.1993e-05	8.1463
NM_181323_at	5	231293	Mm.280211	Cwh43	cell wall biogenesis 43 C-terminal homolog (S. cerevisiae)	-5.36929	-41.3349	8.31463	-53.8121	2.86743e-08	5.67241e-05	9.91587
NM_194055_at	4	207920	Mm.387719	Esrp1	epithelial splicing regulatory protein 1	-5.5231	-45.9854	8.13202	-46.7737	5.88425e-08	5.67241e-05	9.37178
NM_020047_at	6	56753	Mm.439913	Tacstd2	tumor-associated calcium signal transducer 2	-5.61404	-48.9771	8.22727	-62.9986	1.27733e-08	5.67241e-05	10.4592
NM_016899_at	3	53868	Mm.26994	Rab25	RAB25, member RAS oncogene family	-5.73858	-53.393	8.876	-56.8375	2.16588e-08	5.67241e-05	10.1128
NM_001082976_at	12	74413	c(\Mm.275939\", \"Mm.390521\")"	Tc2n	tandem C2 domains, nuclear	-5.94703	-61.6928	7.50941	-64.7389	1.11063e-08	5.67241e-05	10.5455
NM_009257_at	1	20724	Mm.268618	Serpinb5	serine (or cysteine) peptidase inhibitor, clade B, member 5	-6.02538	-65.136	8.09483	-55.2094	2.51412e-08	5.67241e-05	10.0093
